# Supplementary material for: The increasing complexity of arbovirus serology: An in-depth systematic review on cross-reactivity
Source: PLoS Negl Trop Dis. 2023 Sep 22;17(9):e0011651. doi: 10.1371/journal.pntd.0011651 (PMC10550177; doi:10.1371/journal.pntd.0011651)
Supplement: S1 Datafile — (XLSX) [file pntd.0011651.s003.xlsx]

## Sheet: Sheet 1
Dataset_ID	Study_number	Article_link	Title	Authors	Publication_year	Virus_of_patients	Virus_of_patients_serogroup	Virus_of_crossreactivity_testing	Virus_of_crossreactivity_testing_serogroup	Geograhic_area_of_study_samples_code	Geograhic_area_of_study_samples	Country_of_study_samples	Specific_area_of_study_samples	S_year	E_year	Age_code	Age	Demographic_type_individuals	Travel_history_geographic_area_code	Travel_history_geographic_area	Travel_history_reported_(no_travel_or_prior_travelling)	Travel_history_country	Travel_history_specific_area	Vaccination	Prior_vaccination_history_reported	Prior_vaccination_history	Prior_vaccination_history_code	Case_def	Case_def_R_NR_NS	Sero_case_def	Sero_methods_virus_confirmation_in_case_definition	Single_paired_sera_case_def	Single_paired_sera_dpso_case_def	Sampling_timepoints_case_def	Acute_convalescent_samples_case_def	Antigen_seroassay_virus_confirmation	Antigen_seroassay_virus_confirmation_R_NR_NS	Type_antibodies_seroassay_virus_confirmation	Serological_methods_crossreactivity_testing	Serological_assay_format_crossreactivity_testing	Antigen_seroassay_crossreactivity_testing	Type_antibodies_seroassay_crossreactivity_testing	Single_paired_sera_crossreactivity_results	Acute_convalescent_samples_crossreactivity_results	Acute_sera_sample_timing_crossreactivity_testing	Convalescent_sera_sample_timing_crossreactivity_testing	Sample_timing_crossreactivity_testing	Assessing_prior_infection_history_acute_previous_infection	Paired_sera_assessing_prior_infection_history
1	1	https://www.ncbi.nlm.nih.gov/pmc/articles/PMC6346474/	Griffin, I., et al. (2019). "Zika virus igm detection and neutralizing antibody profiles 12–19 months after illness onset." Emerg Infect Dis 25(2): 299-303.	Isabel Griffin,corresponding author Stacey W. Martin, Marc Fischer, Trudy V. Chambers, Olga Kosoy, Alyssa Falise, Olga Ponomareva, Leah D. Gillis, Carina Blackmore, and Reynald Jean	2019	ZIKV	Spondweni virus group	DENV	Dengue virus	1	North America	US	Florida, Miami–Dade County	2016	2018	3	Child and adult	Infected patients	0	Not reported	Not reported	Not reported	Not reported	NA	Not reported	Not reported	0	PCR	Reported		NA (because PCR confirmed)	NA (because PCR confirmed)	NA (because PCR confirmed)	NA (because PCR confirmed)	NA (because PCR confirmed)	NA (because PCR confirmed)	NA (because PCR confirmed)	NA (because PCR confirmed)	MAC-ELISA IgM	ELISA	Not reported	IgM	Single	Convalescent		12 to 19 months after symptom onset (12 months after initial symptom onset, 1 (2%) at 13 months, 13 (21%) at 14 months, 21 (34%) at 15 months, 11 (18%) at 16 months, 3 (5%) at 17 months, 3 (5%) at 18 months, and 2 (3%) at 19 months)	12 to 19 months after symptom onset (12 months after initial symptom onset, 1 (2%) at 13 months, 13 (21%) at 14 months, 21 (34%) at 15 months, 11 (18%) at 16 months, 3 (5%) at 17 months, 3 (5%) at 18 months, and 2 (3%) at 19 months)	Not reported	Not reported
2	1	https://www.ncbi.nlm.nih.gov/pmc/articles/PMC6346474/	Griffin, I., et al. (2019). "Zika virus igm detection and neutralizing antibody profiles 12–19 months after illness onset." Emerg Infect Dis 25(2): 299-303.	Isabel Griffin,corresponding author Stacey W. Martin, Marc Fischer, Trudy V. Chambers, Olga Kosoy, Alyssa Falise, Olga Ponomareva, Leah D. Gillis, Carina Blackmore, and Reynald Jean	2019	ZIKV	Spondweni virus group	DENV-1	Dengue virus	1	North America	US	Florida, Miami–Dade County	2016	2018	3	Child and adult	Infected patients	0	Not reported	Not reported	Not reported	Not reported	NA	Not reported	Not reported	0	PCR	Reported		NA (because PCR confirmed)	NA (because PCR confirmed)	NA (because PCR confirmed)	NA (because PCR confirmed)	NA (because PCR confirmed)	NA (because PCR confirmed)	NA (because PCR confirmed)	NA (because PCR confirmed)	PRNT	Virus neutralization assay	Whole virus	Neutralizing antibodies	Single	Convalescent		12 to 19 months after symptom onset (12 months after initial symptom onset, 1 (2%) at 13 months, 13 (21%) at 14 months, 21 (34%) at 15 months, 11 (18%) at 16 months, 3 (5%) at 17 months, 3 (5%) at 18 months, and 2 (3%) at 19 months)	12 to 19 months after symptom onset (12 months after initial symptom onset, 1 (2%) at 13 months, 13 (21%) at 14 months, 21 (34%) at 15 months, 11 (18%) at 16 months, 3 (5%) at 17 months, 3 (5%) at 18 months, and 2 (3%) at 19 months)	Not reported	Not reported
3	1	https://www.ncbi.nlm.nih.gov/pmc/articles/PMC6346474/	Griffin, I., et al. (2019). "Zika virus igm detection and neutralizing antibody profiles 12–19 months after illness onset." Emerg Infect Dis 25(2): 299-303.	Isabel Griffin,corresponding author Stacey W. Martin, Marc Fischer, Trudy V. Chambers, Olga Kosoy, Alyssa Falise, Olga Ponomareva, Leah D. Gillis, Carina Blackmore, and Reynald Jean	2019	ZIKV	Spondweni virus group	DENV-2	Dengue virus	1	North America	US	Florida, Miami–Dade County	2016	2018	3	Child and adult	Infected patients	0	Not reported	Not reported	Not reported	Not reported	NA	Not reported	Not reported	0	PCR	Reported		NA (because PCR confirmed)	NA (because PCR confirmed)	NA (because PCR confirmed)	NA (because PCR confirmed)	NA (because PCR confirmed)	NA (because PCR confirmed)	NA (because PCR confirmed)	NA (because PCR confirmed)	PRNT	Virus neutralization assay	Whole virus	Neutralizing antibodies	Single	Convalescent		12 to 19 months after symptom onset (12 months after initial symptom onset, 1 (2%) at 13 months, 13 (21%) at 14 months, 21 (34%) at 15 months, 11 (18%) at 16 months, 3 (5%) at 17 months, 3 (5%) at 18 months, and 2 (3%) at 19 months)	12 to 19 months after symptom onset (12 months after initial symptom onset, 1 (2%) at 13 months, 13 (21%) at 14 months, 21 (34%) at 15 months, 11 (18%) at 16 months, 3 (5%) at 17 months, 3 (5%) at 18 months, and 2 (3%) at 19 months)	Not reported	Not reported
4	2	https://journals.plos.org/plosmedicine/article?id=10.1371/journal.pmed.1002726	Gordon, A., et al. (2019). "Prior dengue virus infection and risk of Zika: A pediatric cohort in Nicaragua." PLoS Med 16(1).	Aubree Gordon ,Lionel Gresh ,Sergio Ojeda,Leah C. Katzelnick,Nery Sanchez,Juan Carlos Mercado,Gerardo Chowell,Brenda Lopez,Douglas Elizondo,Josefina Coloma,Raquel Burger-Calderon,Guillermina Kuan,Angel Balmaseda,Eva Harris	2019	ZIKV	Spondweni virus group	DENV	Dengue virus	2	Central America and Caribbean	Nicaragua	District II of Managua	2016	2017	1	Children	Infected patients	0	Not reported	Not reported	Not reported	Not reported	NA	Not reported	Not reported	0	PCR	Reported		NA (because PCR confirmed)	NA (because PCR confirmed)	NA (because PCR confirmed)	NA (because PCR confirmed)	NA (because PCR confirmed)	NA (because PCR confirmed)	NA (because PCR confirmed)	NA (because PCR confirmed)	DENV IgM antibody capture ELISA (MAC-ELISA)	ELISA	Not reported	IgM	Paired	Both	1–5 dpso	14–21	1-21 dpso	Not reported	Not reported
5	2	https://journals.plos.org/plosmedicine/article?id=10.1371/journal.pmed.1002726	Gordon, A., et al. (2019). "Prior dengue virus infection and risk of Zika: A pediatric cohort in Nicaragua." PLoS Med 16(1).	Aubree Gordon ,Lionel Gresh ,Sergio Ojeda,Leah C. Katzelnick,Nery Sanchez,Juan Carlos Mercado,Gerardo Chowell,Brenda Lopez,Douglas Elizondo,Josefina Coloma,Raquel Burger-Calderon,Guillermina Kuan,Angel Balmaseda,Eva Harris	2019	ZIKV	Spondweni virus group	DENV	Dengue virus	2	Central America and Caribbean	Nicaragua	District II of Managua	2016	2017	1	Children	Infected patients	0	Not reported	Not reported	Not reported	Not reported	NA	Not reported	Not reported	0	PCR	Reported		NA (because PCR confirmed)	NA (because PCR confirmed)	NA (because PCR confirmed)	NA (because PCR confirmed)	NA (because PCR confirmed)	NA (because PCR confirmed)	NA (because PCR confirmed)	NA (because PCR confirmed)	DENV inhibition ELISA	ELISA	Not reported	Not reported	Paired	Both	1–5 dpso	14–21	1-21 dpso	Not reported	Not reported
6	2	https://journals.plos.org/plosmedicine/article?id=10.1371/journal.pmed.1002726	Gordon, A., et al. (2019). "Prior dengue virus infection and risk of Zika: A pediatric cohort in Nicaragua." PLoS Med 16(1).	Aubree Gordon ,Lionel Gresh ,Sergio Ojeda,Leah C. Katzelnick,Nery Sanchez,Juan Carlos Mercado,Gerardo Chowell,Brenda Lopez,Douglas Elizondo,Josefina Coloma,Raquel Burger-Calderon,Guillermina Kuan,Angel Balmaseda,Eva Harris	2019	DENV	Dengue virus	ZIKV	Spondweni virus group	2	Central America and Caribbean	Nicaragua	District II of Managua	Not reported	2017	1	Children	Infected patients	0	Not reported	Not reported	Not reported	Not reported	NA	Not reported	Not reported	0	PCR	Reported		NA (because PCR confirmed)	NA (because PCR confirmed)	NA (because PCR confirmed)	NA (because PCR confirmed)	NA (because PCR confirmed)	NA (because PCR confirmed)	NA (because PCR confirmed)	NA (because PCR confirmed)	ZIKV IgM antibody capture ELISA (MAC-ELISA)	ELISA	Not reported	IgM	Paired	Both	1–5 dpso	14–21	1-21 dpso	Not reported	Not reported
7	2	https://journals.plos.org/plosmedicine/article?id=10.1371/journal.pmed.1002726	Gordon, A., et al. (2019). "Prior dengue virus infection and risk of Zika: A pediatric cohort in Nicaragua." PLoS Med 16(1).	Aubree Gordon ,Lionel Gresh ,Sergio Ojeda,Leah C. Katzelnick,Nery Sanchez,Juan Carlos Mercado,Gerardo Chowell,Brenda Lopez,Douglas Elizondo,Josefina Coloma,Raquel Burger-Calderon,Guillermina Kuan,Angel Balmaseda,Eva Harris	2019	DENV	Dengue virus	ZIKV	Spondweni virus group	2	Central America and Caribbean	Nicaragua	District II of Managua	Not reported	2017	1	Children	Infected patients	0	Not reported	Not reported	Not reported	Not reported	NA	Not reported	Not reported	0	PCR	Reported		NA (because PCR confirmed)	NA (because PCR confirmed)	NA (because PCR confirmed)	NA (because PCR confirmed)	NA (because PCR confirmed)	NA (because PCR confirmed)	NA (because PCR confirmed)	NA (because PCR confirmed)	ZIKV BOB ELISA	ELISA	Not reported	Not reported	Paired	Both	1–5 dpso	14–21	1-21 dpso	Not reported	Not reported
8	3	https://link.springer.com/article/10.1007/s10096-019-03472-8	Van den Bossche, D., et al. (2019). "Challenges in diagnosing Zika—experiences from a reference laboratory n a non-endemic setting." Eur J Clin Microbiol Infect Dis.	Dorien Van den Bossche, Johan Michiels, Lieselotte Cnops, Nikki Foque, Kathleen Meersman, Ralph Huits, Kevin K. Ariën & Marjan Van Esbroeck	2019	ZIKV	Spondweni virus group	DENV	Dengue virus	12	Western Europe	Belgium		2015	2017	3	Child and adult	Travellers	2, 3, 7	Central America and Caribbean, South America, South-East, South and East Asia	Yes	Not reported	Not reported	NA	Not reported	Not reported	0	PCR confirmed (N=39) OR VNT and IgM confirmed (N=83)	Reported	ZIKV IgM and VNT were positive, a seroconversion, or a fourfold rise in antibody titers from paired serum samples was found	ELISA and VNT	Paired	Not specified	First timepoint: <5 dpso, 6-14 dpso or > 14 dpso. Then a "follow up" sample, but unknown when this is.	Both	Not reported ELISA), whole virus (VNT)	Reported	IgM, IgG, neutralizing antibodies	VNT	Virus neutralization assay	Whole virus	Neutralizing antibodies	Paired	Both	<5 dpso	6-14 dpso and > 14 dpso	<5 dpso until >14 dpso	Not reported	Not reported
9	4	https://www.sciencedirect.com/science/article/pii/S0166093418304300?via%3Dihub	Jääskeläinen, A. J., et al. (2019). "Validation of serological and molecular methods for diagnosis of zika virus infections." J VIROL METHODS 263: 68-74.	Anne J. Jääskeläinen a, Essi M. Korhonen b c, Eili Huhtamo b c, Maija Lappalainen a, Olli Vapalahti a b c, Hannimari Kallio-Kokko a	2019	ZIKV	Spondweni virus group	DENV	Dengue virus	9	Northern Europe	Finland	Helsinki	2015	2017	2	Adults	Travellers	2, 3, 7	Central America and Caribbean, South America, South-East, South and East Asia	Yes	South-America (2 patients), Central-America (2 patients) and Asia (phillipines (1 patient) and Maldives (1 patient) and the rest of the patients = unkown)	Not reported	NA	Not reported	Not reported	0	Positivity of ZIKV-RT-qPCR in acute phase or ZIKV IgM test, and IgG seroconversion (6 samples from 4 individuals)	Reported	ZIKV IgM test, and IgG seroconversion (6 samples from 4 individuals)	ELISA	Both	Not specified	Not specified	Not specified	Not reported (ELISA)	Not reported	IgM	ELISA IgM	ELISA	Not reported	IgM	Single and paired	Not specified	Not specified	Not specified	Not specified	Not reported	Not reported
10	4	https://www.sciencedirect.com/science/article/pii/S0166093418304300?via%3Dihub	Jääskeläinen, A. J., et al. (2019). "Validation of serological and molecular methods for diagnosis of zika virus infections." J VIROL METHODS 263: 68-74.	Anne J. Jääskeläinen a, Essi M. Korhonen b c, Eili Huhtamo b c, Maija Lappalainen a, Olli Vapalahti a b c, Hannimari Kallio-Kokko a	2019	ZIKV	Spondweni virus group	TBEV	Mammalian tick-borne flavivirus group	9	Northern Europe	Finland	Helsinki	2015	2017	2	Adults	Travellers	2, 3, 7	Central America and Caribbean, South America, South-East, South and East Asia	Yes	South-America (2 patients), Central-America (2 patients) and Asia (phillipines (1 patient) and Maldives (1 patient) and the rest of the patients = unkown)	Not reported	NA	Not reported	Not reported	0	Positivity of ZIKV-RT-qPCR in acute phase or ZIKV IgM test, and IgG seroconversion (6 samples from 4 individuals)	Reported	ZIKV IgM test, and IgG seroconversion (6 samples from 4 individuals)	ELISA	Both	Not specified	Not specified	Not specified	Not reported (ELISA)	Not reported	IgM	ELISA IgM	ELISA	Not reported	IgM	Single and paired	Not specified	Not specified	Not specified	Not specified	Not reported	Not reported
11	4	https://www.sciencedirect.com/science/article/pii/S0166093418304300?via%3Dihub	Jääskeläinen, A. J., et al. (2019). "Validation of serological and molecular methods for diagnosis of zika virus infections." J VIROL METHODS 263: 68-74.	Anne J. Jääskeläinen a, Essi M. Korhonen b c, Eili Huhtamo b c, Maija Lappalainen a, Olli Vapalahti a b c, Hannimari Kallio-Kokko a	2019	DENV	Dengue virus	ZIKV	Spondweni virus group	9	Northern Europe	Finland	Helsinki	2011	2016	0	Not reported	Travellers	0	Not reported	Not reported	Not reported	Not reported	NA	Not reported	Not reported	0	PCR and/or positivity of Dengue NS1 antigen test, DENV IgG test (or seroconversion of it) and DENV IgM test	Reported	DENV IgG test (or seroconversion of it) and DENV IgM test	ELISA and IFA	Both	Not reported	Not reported	Not reported	Not reported (ELISA), whole virus (IFA)	Reported	IgM and IgG	ELISA IgM	ELISA	Not reported	IgM	Single and paired	Not reported	Not reported	Not reported	Not reported	Not reported	Not reported
12	4	https://www.sciencedirect.com/science/article/pii/S0166093418304300?via%3Dihub	Jääskeläinen, A. J., et al. (2019). "Validation of serological and molecular methods for diagnosis of zika virus infections." J VIROL METHODS 263: 68-74.	Anne J. Jääskeläinen a, Essi M. Korhonen b c, Eili Huhtamo b c, Maija Lappalainen a, Olli Vapalahti a b c, Hannimari Kallio-Kokko a	2019	DENV	Dengue virus	TBEV	Mammalian tick-borne flavivirus group	9	Northern Europe	Finland	Helsinki	2011	2016	0	Not reported	Travellers	0	Not reported	Not reported	Not reported	Not reported	NA	Not reported	Not reported	0	PCR and/or positivity of Dengue NS1 antigen test, DENV IgG test (or seroconversion of it) and DENV IgM test	Reported	DENV IgG test (or seroconversion of it) and DENV IgM test	ELISA and IFA	Both	Not reported	Not reported	Not reported	Not reported (ELISA), whole virus (IFA)	Reported	IgM and IgG	ELISA IgM	ELISA	Not reported	IgM	Single and paired	Not reported	Not reported	Not reported	Not reported	Not reported	Not reported
13	4	https://www.sciencedirect.com/science/article/pii/S0166093418304300?via%3Dihub	Jääskeläinen, A. J., et al. (2019). "Validation of serological and molecular methods for diagnosis of zika virus infections." J VIROL METHODS 263: 68-74.	Anne J. Jääskeläinen a, Essi M. Korhonen b c, Eili Huhtamo b c, Maija Lappalainen a, Olli Vapalahti a b c, Hannimari Kallio-Kokko a	2019	TBEV	Mammalian tick-borne flavivirus group	ZIKV	Spondweni virus group	9	Northern Europe	Finland	Helsinki	Not reported	2019	0	Not reported	Not reported	0	Not reported	Not reported	Not reported	Not reported	NA	Not reported	Not reported	0	positivity of TBEV total antibody test (hemagglutination inhibition test; HUSLAB) and μ-capture TBEV IgM EIA (82 patients; HUSLAB)	Reported	positivity of TBEV total antibody test (hemagglutination inhibition test; HUSLAB) and μ-capture TBEV IgM EIA (82 patients; HUSLAB)	ELISA and HI	Not reported	Not reported	Not reported	Not reported	Not reported (ELISA & HI)	Not reported	IgM and hemagglutination antibodies	ELISA IgM	ELISA	Not reported	IgM	Not reported	Not reported	Not reported	Not reported	Not reported	Not reported	Not reported
14	4	https://www.sciencedirect.com/science/article/pii/S0166093418304300?via%3Dihub	Jääskeläinen, A. J., et al. (2019). "Validation of serological and molecular methods for diagnosis of zika virus infections." J VIROL METHODS 263: 68-74.	Anne J. Jääskeläinen a, Essi M. Korhonen b c, Eili Huhtamo b c, Maija Lappalainen a, Olli Vapalahti a b c, Hannimari Kallio-Kokko a	2019	TBEV	Mammalian tick-borne flavivirus group	DENV	Dengue virus	9	Northern Europe	Finland	Helsinki	Not reported	2019	0	Not reported	Not reported	0	Not reported	Not reported	Not reported	Not reported	NA	Not reported	Not reported	0	positivity of TBEV total antibody test (hemagglutination inhibition test; HUSLAB) and μ-capture TBEV IgM EIA (82 patients; HUSLAB)	Reported	positivity of TBEV total antibody test (hemagglutination inhibition test; HUSLAB) and μ-capture TBEV IgM EIA (82 patients; HUSLAB)	ELISA and HI	Not reported	Not reported	Not reported	Not reported	Not reported (ELISA & HI)	Not reported	IgM and hemagglutination antibodies	ELISA IgM	ELISA	Not reported	IgM	Not reported	Not reported	Not reported	Not reported	Not reported	Not reported	Not reported
15	5	https://pubmed.ncbi.nlm.nih.gov/30029548/	De Ory, F., et al. (2018). "Comparative evaluation of indirect immunofluorescence and NS-1-based ELISA to determine zika virus-specific IgM." Viruses 10(7).	Fernando De Ory,1,2,* María Paz Sánchez-Seco,1 Ana Vázquez,1,2 María Dolores Montero,3 Elena Sulleiro,4 Miguel J. Martínez,5 Lurdes Matas,2,6 Francisco J. Merino,7 and Working Group for the Study of Zika Virus Infections†	2018	ZIKV	Spondweni virus group	DENV	Dengue virus	10	Southern Europe	Spain	Majadahonda	2016	2017	3	Child and adult	Travellers	2, 3	Central America and Caribbean, South America	Yes	Not reported	Not reported	NA	Not reported	Not reported	0	PCR and/or ZIKV IgM by IFA or ELISA pos and/or seroconversion ZIKV IgM	Reported	ZIKV IgM by IFA or ELISA pos and/or seroconversion ZIKV IgM	IFA and ELISA	Both	Not reported	Not reported	Both	IFA (all antigens), ELISA (NS1)	Reported	IgM	DENV ELISA IgM	ELISA	DENV 1–4 antigens	IgM	Single and paired	Not reported	Not reported	Not reported	Not reported	Not reported	Not reported
16	5	https://pubmed.ncbi.nlm.nih.gov/30029548/	De Ory, F., et al. (2018). "Comparative evaluation of indirect immunofluorescence and NS-1-based ELISA to determine zika virus-specific IgM." Viruses 10(7).	Fernando De Ory,1,2,* María Paz Sánchez-Seco,1 Ana Vázquez,1,2 María Dolores Montero,3 Elena Sulleiro,4 Miguel J. Martínez,5 Lurdes Matas,2,6 Francisco J. Merino,7 and Working Group for the Study of Zika Virus Infections†	2018	DENV	Dengue virus	ZIKV	Spondweni virus group	10	Southern Europe	Spain	Majadahonda	2012	2012	0	Not reported	Travellers	2, 3	Central America and Caribbean, South America	Yes	Not reported	Not reported	NA	Not reported	Not reported	0	DENV IgG and/or IgM (ELISA)	Reported	DENV IgG and/or IgM (ELISA)	ELISA	Not reported	Not reported	Not reported	Not reported	DENV 1–4 antigens	Reported	IgM and IgG	ZIKV ELISA IgM	ELISA	NS1	IgM	Not reported	Not reported	Not reported	Not reported	Not reported	Not reported	Not reported
17	5	https://pubmed.ncbi.nlm.nih.gov/30029548/	De Ory, F., et al. (2018). "Comparative evaluation of indirect immunofluorescence and NS-1-based ELISA to determine zika virus-specific IgM." Viruses 10(7).	Fernando De Ory,1,2,* María Paz Sánchez-Seco,1 Ana Vázquez,1,2 María Dolores Montero,3 Elena Sulleiro,4 Miguel J. Martínez,5 Lurdes Matas,2,6 Francisco J. Merino,7 and Working Group for the Study of Zika Virus Infections†	2018	DENV	Dengue virus	ZIKV	Spondweni virus group	10	Southern Europe	Spain	Majadahonda	2012	2012	0	Not reported	Travellers	2, 3	Central America and Caribbean, South America	Yes	Not reported	Not reported	NA	Not reported	Not reported	0	DENV IgG and/or IgM (ELISA)	Reported	DENV IgG and/or IgM (ELISA)	ELISA	Not reported	Not reported	Not reported	Not reported	DENV 1–4 antigens	Reported	IgM and IgG	ZIKV IFA IgM	IFA	Whole virus/virus antigens	IgM	Not reported	Not reported	Not reported	Not reported	Not reported	Not reported	Not reported
18	6	https://pubmed.ncbi.nlm.nih.gov/29618091/	Montoya, M., et al. (2018). "Longitudinal analysis of antibody cross-neutralization following zika virus and dengue virus infection in Asia and the Americas." J INFECT DIS 218(4): 536-545.	Magelda Montoya 1, Matthew Collins 2, Wanwisa Dejnirattisai 3, Leah C Katzelnick 1, Henry Puerta-Guardo 1, Ramesh Jadi 2, Samuel Schildhauer 1, Piyada Supasa 3, Sirijitt Vasanawathana 4, Prida Malasit 5 6, Juthathip Mongkolsapaya 3 5, Aruna D de Silva 7, Hasitha Tissera 8, Angel Balmaseda 9, Gavin Screaton 3 10, Aravinda M de Silva 2, Eva Harris 1	2018	ZIKV	Spondweni virus group	DENV-1	Dengue virus	2	Central America and Caribbean	Nicaragua	Managua	2016	2018	1	Children	Infected patients	0	Not reported	Not reported	Not reported	Not reported	NA	Not reported	Not reported	0	PCR confirmed (and ZIKV FRNT pos)	Reported		NA (because PCR confirmed)	NA (because PCR confirmed)	NA (because PCR confirmed)	NA (because PCR confirmed)	NA (because PCR confirmed)	NA (because PCR confirmed)	NA (because PCR confirmed)	NA (because PCR confirmed)	DENV-1 FRNT	Virus neutralization assay	Whole virus	Neutralizing antibodies	Paired	Both	Not reported	Convalescent phase, and 3 and 6 months after symptom onset	Acute phase, convalescent phase, and 3 and 6 months after symptom onset	Yes	Not reported
19	6	https://pubmed.ncbi.nlm.nih.gov/29618091/	Montoya, M., et al. (2018). "Longitudinal analysis of antibody cross-neutralization following zika virus and dengue virus infection in Asia and the Americas." J INFECT DIS 218(4): 536-545.	Magelda Montoya 1, Matthew Collins 2, Wanwisa Dejnirattisai 3, Leah C Katzelnick 1, Henry Puerta-Guardo 1, Ramesh Jadi 2, Samuel Schildhauer 1, Piyada Supasa 3, Sirijitt Vasanawathana 4, Prida Malasit 5 6, Juthathip Mongkolsapaya 3 5, Aruna D de Silva 7, Hasitha Tissera 8, Angel Balmaseda 9, Gavin Screaton 3 10, Aravinda M de Silva 2, Eva Harris 2	2018	ZIKV	Spondweni virus group	DENV-2	Dengue virus	2	Central America and Caribbean	Nicaragua	Managua	2016	2018	1	Children	Infected patients	0	Not reported	Not reported	Not reported	Not reported	NA	Not reported	Not reported	0	PCR confirmed (and ZIKV FRNT pos)	Reported		NA (because PCR confirmed)	NA (because PCR confirmed)	NA (because PCR confirmed)	NA (because PCR confirmed)	NA (because PCR confirmed)	NA (because PCR confirmed)	NA (because PCR confirmed)	NA (because PCR confirmed)	DENV-2 FRNT	Virus neutralization assay	Whole virus	Neutralizing antibodies	Paired	Both	Not reported	Convalescent phase, and 3 and 6 months after symptom onset	Acute phase, convalescent phase, and 3 and 6 months after symptom onset	Yes	Not reported
20	6	https://pubmed.ncbi.nlm.nih.gov/29618091/	Montoya, M., et al. (2018). "Longitudinal analysis of antibody cross-neutralization following zika virus and dengue virus infection in Asia and the Americas." J INFECT DIS 218(4): 536-545.	Magelda Montoya 1, Matthew Collins 2, Wanwisa Dejnirattisai 3, Leah C Katzelnick 1, Henry Puerta-Guardo 1, Ramesh Jadi 2, Samuel Schildhauer 1, Piyada Supasa 3, Sirijitt Vasanawathana 4, Prida Malasit 5 6, Juthathip Mongkolsapaya 3 5, Aruna D de Silva 7, Hasitha Tissera 8, Angel Balmaseda 9, Gavin Screaton 3 10, Aravinda M de Silva 2, Eva Harris 3	2018	ZIKV	Spondweni virus group	DENV-3	Dengue virus	2	Central America and Caribbean	Nicaragua	Managua	2016	2018	1	Children	Infected patients	0	Not reported	Not reported	Not reported	Not reported	NA	Not reported	Not reported	0	PCR confirmed (and ZIKV FRNT pos)	Reported		NA (because PCR confirmed)	NA (because PCR confirmed)	NA (because PCR confirmed)	NA (because PCR confirmed)	NA (because PCR confirmed)	NA (because PCR confirmed)	NA (because PCR confirmed)	NA (because PCR confirmed)	DENV-3 FRNT	Virus neutralization assay	Whole virus	Neutralizing antibodies	Paired	Both	Not reported	Convalescent phase, and 3 and 6 months after symptom onset	Acute phase, convalescent phase, and 3 and 6 months after symptom onset	Yes	Not reported
21	6	https://pubmed.ncbi.nlm.nih.gov/29618091/	Montoya, M., et al. (2018). "Longitudinal analysis of antibody cross-neutralization following zika virus and dengue virus infection in Asia and the Americas." J INFECT DIS 218(4): 536-545.	Magelda Montoya 1, Matthew Collins 2, Wanwisa Dejnirattisai 3, Leah C Katzelnick 1, Henry Puerta-Guardo 1, Ramesh Jadi 2, Samuel Schildhauer 1, Piyada Supasa 3, Sirijitt Vasanawathana 4, Prida Malasit 5 6, Juthathip Mongkolsapaya 3 5, Aruna D de Silva 7, Hasitha Tissera 8, Angel Balmaseda 9, Gavin Screaton 3 10, Aravinda M de Silva 2, Eva Harris 4	2018	ZIKV	Spondweni virus group	DENV-4	Dengue virus	2	Central America and Caribbean	Nicaragua	Managua	2016	2018	1	Children	Infected patients	0	Not reported	Not reported	Not reported	Not reported	NA	Not reported	Not reported	0	PCR confirmed (and ZIKV FRNT pos)	Reported		NA (because PCR confirmed)	NA (because PCR confirmed)	NA (because PCR confirmed)	NA (because PCR confirmed)	NA (because PCR confirmed)	NA (because PCR confirmed)	NA (because PCR confirmed)	NA (because PCR confirmed)	DENV-4 FRNT	Virus neutralization assay	Whole virus	Neutralizing antibodies	Paired	Both	Not reported	Convalescent phase, and 3 and 6 months after symptom onset	Acute phase, convalescent phase, and 3 and 6 months after symptom onset	Yes	Not reported
22	6	https://pubmed.ncbi.nlm.nih.gov/29618091/	Montoya, M., et al. (2018). "Longitudinal analysis of antibody cross-neutralization following zika virus and dengue virus infection in Asia and the Americas." J INFECT DIS 218(4): 536-545.	Magelda Montoya 1, Matthew Collins 2, Wanwisa Dejnirattisai 3, Leah C Katzelnick 1, Henry Puerta-Guardo 1, Ramesh Jadi 2, Samuel Schildhauer 1, Piyada Supasa 3, Sirijitt Vasanawathana 4, Prida Malasit 5 6, Juthathip Mongkolsapaya 3 5, Aruna D de Silva 7, Hasitha Tissera 8, Angel Balmaseda 9, Gavin Screaton 3 10, Aravinda M de Silva 2, Eva Harris 1	2018	ZIKV	Spondweni virus group	DENV-1	Dengue virus	2	Central America and Caribbean	Nicaragua	Managua	2016	2018	1	Children	Infected patients	0	Not reported	Not reported	Not reported	Not reported	NA	Not reported	Not reported	0	PCR confirmed (and ZIKV FRNT pos)	Reported		NA (because PCR confirmed)	NA (because PCR confirmed)	NA (because PCR confirmed)	NA (because PCR confirmed)	NA (because PCR confirmed)	NA (because PCR confirmed)	NA (because PCR confirmed)	NA (because PCR confirmed)	DENV-1 FRNT	Virus neutralization assay	Whole virus	Neutralizing antibodies	Paired	Both	Not reported	Convalescent phase, and 3 and 6 months after symptom onset	Acute phase, convalescent phase, and 3 and 6 months after symptom onset	Yes	Not reported
23	6	https://pubmed.ncbi.nlm.nih.gov/29618091/	Montoya, M., et al. (2018). "Longitudinal analysis of antibody cross-neutralization following zika virus and dengue virus infection in Asia and the Americas." J INFECT DIS 218(4): 536-545.	Magelda Montoya 1, Matthew Collins 2, Wanwisa Dejnirattisai 3, Leah C Katzelnick 1, Henry Puerta-Guardo 1, Ramesh Jadi 2, Samuel Schildhauer 1, Piyada Supasa 3, Sirijitt Vasanawathana 4, Prida Malasit 5 6, Juthathip Mongkolsapaya 3 5, Aruna D de Silva 7, Hasitha Tissera 8, Angel Balmaseda 9, Gavin Screaton 3 10, Aravinda M de Silva 2, Eva Harris 2	2018	ZIKV	Spondweni virus group	DENV-2	Dengue virus	2	Central America and Caribbean	Nicaragua	Managua	2016	2018	1	Children	Infected patients	0	Not reported	Not reported	Not reported	Not reported	NA	Not reported	Not reported	0	PCR confirmed (and ZIKV FRNT pos)	Reported		NA (because PCR confirmed)	NA (because PCR confirmed)	NA (because PCR confirmed)	NA (because PCR confirmed)	NA (because PCR confirmed)	NA (because PCR confirmed)	NA (because PCR confirmed)	NA (because PCR confirmed)	DENV-2 FRNT	Virus neutralization assay	Whole virus	Neutralizing antibodies	Paired	Both	Not reported	Convalescent phase, and 3 and 6 months after symptom onset	Acute phase, convalescent phase, and 3 and 6 months after symptom onset	Yes	Not reported
24	6	https://pubmed.ncbi.nlm.nih.gov/29618091/	Montoya, M., et al. (2018). "Longitudinal analysis of antibody cross-neutralization following zika virus and dengue virus infection in Asia and the Americas." J INFECT DIS 218(4): 536-545.	Magelda Montoya 1, Matthew Collins 2, Wanwisa Dejnirattisai 3, Leah C Katzelnick 1, Henry Puerta-Guardo 1, Ramesh Jadi 2, Samuel Schildhauer 1, Piyada Supasa 3, Sirijitt Vasanawathana 4, Prida Malasit 5 6, Juthathip Mongkolsapaya 3 5, Aruna D de Silva 7, Hasitha Tissera 8, Angel Balmaseda 9, Gavin Screaton 3 10, Aravinda M de Silva 2, Eva Harris 3	2018	ZIKV	Spondweni virus group	DENV-3	Dengue virus	2	Central America and Caribbean	Nicaragua	Managua	2016	2018	1	Children	Infected patients	0	Not reported	Not reported	Not reported	Not reported	NA	Not reported	Not reported	0	PCR confirmed (and ZIKV FRNT pos)	Reported		NA (because PCR confirmed)	NA (because PCR confirmed)	NA (because PCR confirmed)	NA (because PCR confirmed)	NA (because PCR confirmed)	NA (because PCR confirmed)	NA (because PCR confirmed)	NA (because PCR confirmed)	DENV-3 FRNT	Virus neutralization assay	Whole virus	Neutralizing antibodies	Paired	Both	Not reported	Convalescent phase, and 3 and 6 months after symptom onset	Acute phase, convalescent phase, and 3 and 6 months after symptom onset	Yes	Not reported
25	6	https://pubmed.ncbi.nlm.nih.gov/29618091/	Montoya, M., et al. (2018). "Longitudinal analysis of antibody cross-neutralization following zika virus and dengue virus infection in Asia and the Americas." J INFECT DIS 218(4): 536-545.	Magelda Montoya 1, Matthew Collins 2, Wanwisa Dejnirattisai 3, Leah C Katzelnick 1, Henry Puerta-Guardo 1, Ramesh Jadi 2, Samuel Schildhauer 1, Piyada Supasa 3, Sirijitt Vasanawathana 4, Prida Malasit 5 6, Juthathip Mongkolsapaya 3 5, Aruna D de Silva 7, Hasitha Tissera 8, Angel Balmaseda 9, Gavin Screaton 3 10, Aravinda M de Silva 2, Eva Harris 4	2018	ZIKV	Spondweni virus group	DENV-4	Dengue virus	2	Central America and Caribbean	Nicaragua	Managua	2016	2018	1	Children	Infected patients	0	Not reported	Not reported	Not reported	Not reported	NA	Not reported	Not reported	0	PCR confirmed (and ZIKV FRNT pos)	Reported		NA (because PCR confirmed)	NA (because PCR confirmed)	NA (because PCR confirmed)	NA (because PCR confirmed)	NA (because PCR confirmed)	NA (because PCR confirmed)	NA (because PCR confirmed)	NA (because PCR confirmed)	DENV-4 FRNT	Virus neutralization assay	Whole virus	Neutralizing antibodies	Paired	Both	Not reported	Convalescent phase, and 3 and 6 months after symptom onset	Acute phase, convalescent phase, and 3 and 6 months after symptom onset	Yes	Not reported
26	6	https://pubmed.ncbi.nlm.nih.gov/29618091/	Montoya, M., et al. (2018). "Longitudinal analysis of antibody cross-neutralization following zika virus and dengue virus infection in Asia and the Americas." J INFECT DIS 218(4): 536-545.	Magelda Montoya 1, Matthew Collins 2, Wanwisa Dejnirattisai 3, Leah C Katzelnick 1, Henry Puerta-Guardo 1, Ramesh Jadi 2, Samuel Schildhauer 1, Piyada Supasa 3, Sirijitt Vasanawathana 4, Prida Malasit 5 6, Juthathip Mongkolsapaya 3 5, Aruna D de Silva 7, Hasitha Tissera 8, Angel Balmaseda 9, Gavin Screaton 3 10, Aravinda M de Silva 2, Eva Harris 5	2018	DENV-1	Dengue virus	ZIKV	Spondweni virus group	2	Central America and Caribbean	Nicaragua	Managua	1998	2018	1	Children	Infected patients	0	Not reported	Not reported	Not reported	Not reported	NA	Not reported	Not reported	0	PCR confirmed (and DENV FRNT pos)	Reported		NA (because PCR confirmed)	NA (because PCR confirmed)	NA (because PCR confirmed)	NA (because PCR confirmed)	NA (because PCR confirmed)	NA (because PCR confirmed)	NA (because PCR confirmed)	PCR confirmed (and ZIKV FRNT pos)	ZIKV FRNT	Virus neutralization assay	Whole virus	Neutralizing antibodies	Paired	Both	1-6 dpso	Convalescent (14–28 dpso) and 3, 6, 12, and 18 months after symptom onset	acute (1–6 dpso) and convalescent (14–28 dpso) and 3, 6, 12, and 18 months after symptom onset	Yes, bij inhibition ELISA	No (convalescent sample)
27	6	https://pubmed.ncbi.nlm.nih.gov/29618091/	Montoya, M., et al. (2018). "Longitudinal analysis of antibody cross-neutralization following zika virus and dengue virus infection in Asia and the Americas." J INFECT DIS 218(4): 536-545.	Magelda Montoya 1, Matthew Collins 2, Wanwisa Dejnirattisai 3, Leah C Katzelnick 1, Henry Puerta-Guardo 1, Ramesh Jadi 2, Samuel Schildhauer 1, Piyada Supasa 3, Sirijitt Vasanawathana 4, Prida Malasit 5 6, Juthathip Mongkolsapaya 3 5, Aruna D de Silva 7, Hasitha Tissera 8, Angel Balmaseda 9, Gavin Screaton 3 10, Aravinda M de Silva 2, Eva Harris 6	2018	DENV-2	Dengue virus	ZIKV	Spondweni virus group	2	Central America and Caribbean	Nicaragua	Managua	1998	2018	1	Children	Infected patients	0	Not reported	Not reported	Not reported	Not reported	NA	Not reported	Not reported	0	PCR confirmed (and DENV FRNT pos)	Reported		NA (because PCR confirmed)	NA (because PCR confirmed)	NA (because PCR confirmed)	NA (because PCR confirmed)	NA (because PCR confirmed)	NA (because PCR confirmed)	NA (because PCR confirmed)	PCR confirmed (and ZIKV FRNT pos)	ZIKV FRNT	Virus neutralization assay	Whole virus	Neutralizing antibodies	Paired	Both	1-6 dpso	Convalescent (14–28 dpso) and 3, 6, 12, and 18 months after symptom onset	acute (1–6 dpso) and convalescent (14–28 dpso) and 3, 6, 12, and 18 months after symptom onset	Yes, bij inhibition ELISA	No (convalescent sample)
28	6	https://pubmed.ncbi.nlm.nih.gov/29618091/	Montoya, M., et al. (2018). "Longitudinal analysis of antibody cross-neutralization following zika virus and dengue virus infection in Asia and the Americas." J INFECT DIS 218(4): 536-545.	Magelda Montoya 1, Matthew Collins 2, Wanwisa Dejnirattisai 3, Leah C Katzelnick 1, Henry Puerta-Guardo 1, Ramesh Jadi 2, Samuel Schildhauer 1, Piyada Supasa 3, Sirijitt Vasanawathana 4, Prida Malasit 5 6, Juthathip Mongkolsapaya 3 5, Aruna D de Silva 7, Hasitha Tissera 8, Angel Balmaseda 9, Gavin Screaton 3 10, Aravinda M de Silva 2, Eva Harris 7	2018	DENV-3	Dengue virus	ZIKV	Spondweni virus group	2	Central America and Caribbean	Nicaragua	Managua	1998	2018	1	Children	Infected patients	0	Not reported	Not reported	Not reported	Not reported	NA	Not reported	Not reported	0	PCR confirmed (and DENV FRNT pos)	Reported		NA (because PCR confirmed)	NA (because PCR confirmed)	NA (because PCR confirmed)	NA (because PCR confirmed)	NA (because PCR confirmed)	NA (because PCR confirmed)	NA (because PCR confirmed)	PCR confirmed (and ZIKV FRNT pos)	ZIKV FRNT	Virus neutralization assay	Whole virus	Neutralizing antibodies	Paired	Both	1-6 dpso	Convalescent (14–28 dpso) and 3, 6, 12, and 18 months after symptom onset	acute (1–6 dpso) and convalescent (14–28 dpso) and 3, 6, 12, and 18 months after symptom onset	Yes, bij inhibition ELISA	No (convalescent sample)
29	6	https://pubmed.ncbi.nlm.nih.gov/29618091/	Montoya, M., et al. (2018). "Longitudinal analysis of antibody cross-neutralization following zika virus and dengue virus infection in Asia and the Americas." J INFECT DIS 218(4): 536-545.	Magelda Montoya 1, Matthew Collins 2, Wanwisa Dejnirattisai 3, Leah C Katzelnick 1, Henry Puerta-Guardo 1, Ramesh Jadi 2, Samuel Schildhauer 1, Piyada Supasa 3, Sirijitt Vasanawathana 4, Prida Malasit 5 6, Juthathip Mongkolsapaya 3 5, Aruna D de Silva 7, Hasitha Tissera 8, Angel Balmaseda 9, Gavin Screaton 3 10, Aravinda M de Silva 2, Eva Harris 8	2018	DENV-1	Dengue virus	ZIKV	Spondweni virus group	2	Central America and Caribbean	Nicaragua	Managua	2004	2016	0	Not reported	Infected patients	0	Not reported	Not reported	Not reported	Not reported	NA	Not reported	Not reported	0	PCR confirmed (and DENV FRNT pos)	Reported		NA (because PCR confirmed)	NA (because PCR confirmed)	NA (because PCR confirmed)	NA (because PCR confirmed)	NA (because PCR confirmed)	NA (because PCR confirmed)	NA (because PCR confirmed)	PCR confirmed (and ZIKV FRNT pos)	ZIKV FRNT	Virus neutralization assay	Whole virus	Neutralizing antibodies	Paired	Convalescent		1, 2, and 3 years after infection	1, 2, and 3 years after infection	Yes, bij inhibition ELISA	No (convalescent sample)
30	6	https://pubmed.ncbi.nlm.nih.gov/29618091/	Montoya, M., et al. (2018). "Longitudinal analysis of antibody cross-neutralization following zika virus and dengue virus infection in Asia and the Americas." J INFECT DIS 218(4): 536-545.	Magelda Montoya 1, Matthew Collins 2, Wanwisa Dejnirattisai 3, Leah C Katzelnick 1, Henry Puerta-Guardo 1, Ramesh Jadi 2, Samuel Schildhauer 1, Piyada Supasa 3, Sirijitt Vasanawathana 4, Prida Malasit 5 6, Juthathip Mongkolsapaya 3 5, Aruna D de Silva 7, Hasitha Tissera 8, Angel Balmaseda 9, Gavin Screaton 3 10, Aravinda M de Silva 2, Eva Harris 9	2018	DENV-2	Dengue virus	ZIKV	Spondweni virus group	2	Central America and Caribbean	Nicaragua	Managua	2004	2016	0	Not reported	Infected patients	0	Not reported	Not reported	Not reported	Not reported	NA	Not reported	Not reported	0	PCR confirmed (and DENV FRNT pos)	Reported		NA (because PCR confirmed)	NA (because PCR confirmed)	NA (because PCR confirmed)	NA (because PCR confirmed)	NA (because PCR confirmed)	NA (because PCR confirmed)	NA (because PCR confirmed)	PCR confirmed (and ZIKV FRNT pos)	ZIKV FRNT	Virus neutralization assay	Whole virus	Neutralizing antibodies	Paired	Convalescent		1, 2, and 3 years after infection	1, 2, and 3 years after infection	Yes, bij inhibition ELISA	No (convalescent sample)
31	6	https://pubmed.ncbi.nlm.nih.gov/29618091/	Montoya, M., et al. (2018). "Longitudinal analysis of antibody cross-neutralization following zika virus and dengue virus infection in Asia and the Americas." J INFECT DIS 218(4): 536-545.	Magelda Montoya 1, Matthew Collins 2, Wanwisa Dejnirattisai 3, Leah C Katzelnick 1, Henry Puerta-Guardo 1, Ramesh Jadi 2, Samuel Schildhauer 1, Piyada Supasa 3, Sirijitt Vasanawathana 4, Prida Malasit 5 6, Juthathip Mongkolsapaya 3 5, Aruna D de Silva 7, Hasitha Tissera 8, Angel Balmaseda 9, Gavin Screaton 3 10, Aravinda M de Silva 2, Eva Harris 10	2018	DENV-3	Dengue virus	ZIKV	Spondweni virus group	2	Central America and Caribbean	Nicaragua	Managua	2004	2016	0	Not reported	Infected patients	0	Not reported	Not reported	Not reported	Not reported	NA	Not reported	Not reported	0	PCR confirmed (and DENV FRNT pos)	Reported		NA (because PCR confirmed)	NA (because PCR confirmed)	NA (because PCR confirmed)	NA (because PCR confirmed)	NA (because PCR confirmed)	NA (because PCR confirmed)	NA (because PCR confirmed)	PCR confirmed (and ZIKV FRNT pos)	ZIKV FRNT	Virus neutralization assay	Whole virus	Neutralizing antibodies	Paired	Convalescent		1, 2, and 3 years after infection	1, 2, and 3 years after infection	Yes, bij inhibition ELISA	No (convalescent sample)
32	6	https://pubmed.ncbi.nlm.nih.gov/29618091/	Montoya, M., et al. (2018). "Longitudinal analysis of antibody cross-neutralization following zika virus and dengue virus infection in Asia and the Americas." J INFECT DIS 218(4): 536-545.	Magelda Montoya 1, Matthew Collins 2, Wanwisa Dejnirattisai 3, Leah C Katzelnick 1, Henry Puerta-Guardo 1, Ramesh Jadi 2, Samuel Schildhauer 1, Piyada Supasa 3, Sirijitt Vasanawathana 4, Prida Malasit 5 6, Juthathip Mongkolsapaya 3 5, Aruna D de Silva 7, Hasitha Tissera 8, Angel Balmaseda 9, Gavin Screaton 3 10, Aravinda M de Silva 2, Eva Harris 11	2018	DENV-4	Dengue virus	ZIKV	Spondweni virus group	2	Central America and Caribbean	Nicaragua	Managua	2004	2016	0	Not reported	Infected patients	0	Not reported	Not reported	Not reported	Not reported	NA	Not reported	Not reported	0	PCR confirmed (and DENV FRNT pos)	Reported		NA (because PCR confirmed)	NA (because PCR confirmed)	NA (because PCR confirmed)	NA (because PCR confirmed)	NA (because PCR confirmed)	NA (because PCR confirmed)	NA (because PCR confirmed)	PCR confirmed (and ZIKV FRNT pos)	ZIKV FRNT	Virus neutralization assay	Whole virus	Neutralizing antibodies	Paired	Convalescent		1, 2, and 3 years after infection	1, 2, and 3 years after infection	Yes, bij inhibition ELISA	No (convalescent sample)
33	6	https://pubmed.ncbi.nlm.nih.gov/29618091/	Montoya, M., et al. (2018). "Longitudinal analysis of antibody cross-neutralization following zika virus and dengue virus infection in Asia and the Americas." J INFECT DIS 218(4): 536-545.	Magelda Montoya 1, Matthew Collins 2, Wanwisa Dejnirattisai 3, Leah C Katzelnick 1, Henry Puerta-Guardo 1, Ramesh Jadi 2, Samuel Schildhauer 1, Piyada Supasa 3, Sirijitt Vasanawathana 4, Prida Malasit 5 6, Juthathip Mongkolsapaya 3 5, Aruna D de Silva 7, Hasitha Tissera 8, Angel Balmaseda 9, Gavin Screaton 3 10, Aravinda M de Silva 2, Eva Harris 12	2018	DENV	Dengue virus	ZIKV	Spondweni virus group	7	South-East, South and East Asia	Sri Lanka	Colombo	2008	2010	1	Children	Infected patients	0	Not reported	Not reported	Not reported	Not reported	NA	Not reported	Not reported	0	PCR confirmed (and DENV FRNT pos)	Reported		NA (because PCR confirmed)	NA (because PCR confirmed)	NA (because PCR confirmed)	NA (because PCR confirmed)	NA (because PCR confirmed)	NA (because PCR confirmed)	NA (because PCR confirmed)	PCR confirmed (and ZIKV FRNT pos)	ZIKV FRNT	Virus neutralization assay	Whole virus	Neutralizing antibodies	Paired	Both	<10 days after infection	10-30, 31-90, >120 days after infection	<10, 10-30, 31-90, >120 days after infection	Yes, by DENV IgG acute phase	No
34	6	https://pubmed.ncbi.nlm.nih.gov/29618091/	Montoya, M., et al. (2018). "Longitudinal analysis of antibody cross-neutralization following zika virus and dengue virus infection in Asia and the Americas." J INFECT DIS 218(4): 536-545.	Magelda Montoya 1, Matthew Collins 2, Wanwisa Dejnirattisai 3, Leah C Katzelnick 1, Henry Puerta-Guardo 1, Ramesh Jadi 2, Samuel Schildhauer 1, Piyada Supasa 3, Sirijitt Vasanawathana 4, Prida Malasit 5 6, Juthathip Mongkolsapaya 3 5, Aruna D de Silva 7, Hasitha Tissera 8, Angel Balmaseda 9, Gavin Screaton 3 10, Aravinda M de Silva 2, Eva Harris 13	2018	DENV	Dengue virus	ZIKV	Spondweni virus group	7	South-East, South and East Asia	Sri Lanka	Colombo	2014	2014	1	Children	Infected patients	0	Not reported	Not reported	Not reported	Not reported	NA	Not reported	Not reported	0	PCR confirmed (and DENV FRNT pos)	Reported		NA (because PCR confirmed)	NA (because PCR confirmed)	NA (because PCR confirmed)	NA (because PCR confirmed)	NA (because PCR confirmed)	NA (because PCR confirmed)	NA (because PCR confirmed)	PCR confirmed (and ZIKV FRNT pos)	ZIKV FRNT	Virus neutralization assay	Whole virus	Neutralizing antibodies	Paired	Both	<10 days after infection	10-30, 31-90, >120 days after infection		Yes, by DENV IgG acute phase	No
35	6	https://pubmed.ncbi.nlm.nih.gov/29618091/	Montoya, M., et al. (2018). "Longitudinal analysis of antibody cross-neutralization following zika virus and dengue virus infection in Asia and the Americas." J INFECT DIS 218(4): 536-545.	Magelda Montoya 1, Matthew Collins 2, Wanwisa Dejnirattisai 3, Leah C Katzelnick 1, Henry Puerta-Guardo 1, Ramesh Jadi 2, Samuel Schildhauer 1, Piyada Supasa 3, Sirijitt Vasanawathana 4, Prida Malasit 5 6, Juthathip Mongkolsapaya 3 5, Aruna D de Silva 7, Hasitha Tissera 8, Angel Balmaseda 9, Gavin Screaton 3 10, Aravinda M de Silva 2, Eva Harris 14	2018	DENV-1	Dengue virus	ZIKV	Spondweni virus group	7	South-East, South and East Asia	Thailand	Khon Kaen Hospital	2001	2003	1	Children	Infected patients	0	Not reported	Not reported	Not reported	Not reported	NA	Not reported	Not reported	0	PCR confirmed (and DENV FRNT pos)	Reported		NA (because PCR confirmed)	NA (because PCR confirmed)	NA (because PCR confirmed)	NA (because PCR confirmed)	NA (because PCR confirmed)	NA (because PCR confirmed)	NA (because PCR confirmed)	PCR confirmed (and ZIKV FRNT pos)	ZIKV FRNT	Virus neutralization assay	Whole virus	Neutralizing antibodies	Paired	Both	Not reported	convalescent phase (2–4 wk and 6 months after infection)	Acute phase and convalescent phase (2–4 wk and 6 mo)	Yes, by ratio IgM/IgG ELISA DENV	No
36	6	https://pubmed.ncbi.nlm.nih.gov/29618091/	Montoya, M., et al. (2018). "Longitudinal analysis of antibody cross-neutralization following zika virus and dengue virus infection in Asia and the Americas." J INFECT DIS 218(4): 536-545.	Magelda Montoya 1, Matthew Collins 2, Wanwisa Dejnirattisai 3, Leah C Katzelnick 1, Henry Puerta-Guardo 1, Ramesh Jadi 2, Samuel Schildhauer 1, Piyada Supasa 3, Sirijitt Vasanawathana 4, Prida Malasit 5 6, Juthathip Mongkolsapaya 3 5, Aruna D de Silva 7, Hasitha Tissera 8, Angel Balmaseda 9, Gavin Screaton 3 10, Aravinda M de Silva 2, Eva Harris 15	2018	DENV-2	Dengue virus	ZIKV	Spondweni virus group	7	South-East, South and East Asia	Thailand	Khon Kaen Hospital	2001	2003	1	Children	Infected patients	0	Not reported	Not reported	Not reported	Not reported	NA	Not reported	Not reported	0	PCR confirmed (and DENV FRNT pos)	Reported		NA (because PCR confirmed)	NA (because PCR confirmed)	NA (because PCR confirmed)	NA (because PCR confirmed)	NA (because PCR confirmed)	NA (because PCR confirmed)	NA (because PCR confirmed)	PCR confirmed (and ZIKV FRNT pos)	ZIKV FRNT	Virus neutralization assay	Whole virus	Neutralizing antibodies	Paired	Both	Not reported	convalescent phase (2–4 wk and 6 months after infection)	Acute phase and convalescent phase (2–4 wk and 6 mo)	Yes, by ratio IgM/IgG ELISA DENV	No
37	6	https://pubmed.ncbi.nlm.nih.gov/29618091/	Montoya, M., et al. (2018). "Longitudinal analysis of antibody cross-neutralization following zika virus and dengue virus infection in Asia and the Americas." J INFECT DIS 218(4): 536-545.	Magelda Montoya 1, Matthew Collins 2, Wanwisa Dejnirattisai 3, Leah C Katzelnick 1, Henry Puerta-Guardo 1, Ramesh Jadi 2, Samuel Schildhauer 1, Piyada Supasa 3, Sirijitt Vasanawathana 4, Prida Malasit 5 6, Juthathip Mongkolsapaya 3 5, Aruna D de Silva 7, Hasitha Tissera 8, Angel Balmaseda 9, Gavin Screaton 3 10, Aravinda M de Silva 2, Eva Harris 16	2018	DENV-3	Dengue virus	ZIKV	Spondweni virus group	7	South-East, South and East Asia	Thailand	Khon Kaen Hospital	2001	2003	1	Children	Infected patients	0	Not reported	Not reported	Not reported	Not reported	NA	Not reported	Not reported	0	PCR confirmed (and DENV FRNT pos)	Reported		NA (because PCR confirmed)	NA (because PCR confirmed)	NA (because PCR confirmed)	NA (because PCR confirmed)	NA (because PCR confirmed)	NA (because PCR confirmed)	NA (because PCR confirmed)	PCR confirmed (and ZIKV FRNT pos)	ZIKV FRNT	Virus neutralization assay	Whole virus	Neutralizing antibodies	Paired	Both	Not reported	convalescent phase (2–4 wk and 6 months after infection)	Acute phase and convalescent phase (2–4 wk and 6 mo)	Yes, by ratio IgM/IgG ELISA DENV	No
38	6	https://pubmed.ncbi.nlm.nih.gov/29618091/	Montoya, M., et al. (2018). "Longitudinal analysis of antibody cross-neutralization following zika virus and dengue virus infection in Asia and the Americas." J INFECT DIS 218(4): 536-545.	Magelda Montoya 1, Matthew Collins 2, Wanwisa Dejnirattisai 3, Leah C Katzelnick 1, Henry Puerta-Guardo 1, Ramesh Jadi 2, Samuel Schildhauer 1, Piyada Supasa 3, Sirijitt Vasanawathana 4, Prida Malasit 5 6, Juthathip Mongkolsapaya 3 5, Aruna D de Silva 7, Hasitha Tissera 8, Angel Balmaseda 9, Gavin Screaton 3 10, Aravinda M de Silva 2, Eva Harris 17	2018	DENV-4	Dengue virus	ZIKV	Spondweni virus group	7	South-East, South and East Asia	Thailand	Khon Kaen Hospital	2001	2003	1	Children	Infected patients	0	Not reported	Not reported	Not reported	Not reported	NA	Not reported	Not reported	0	PCR confirmed (and DENV FRNT pos)	Reported		NA (because PCR confirmed)	NA (because PCR confirmed)	NA (because PCR confirmed)	NA (because PCR confirmed)	NA (because PCR confirmed)	NA (because PCR confirmed)	NA (because PCR confirmed)	PCR confirmed (and ZIKV FRNT pos)	ZIKV FRNT	Virus neutralization assay	Whole virus	Neutralizing antibodies	Paired	Both	Not reported	convalescent phase (2–4 wk and 6 months after infection)	Acute phase and convalescent phase (2–4 wk and 6 mo)	Yes, by ratio IgM/IgG ELISA DENV	No
39	7	https://journals.plos.org/plosone/article?id=10.1371/journal.pone.0200168	João, E. C., et al. (2018). "Pregnant women co-infected with HIV and zika: Outcomes and birth defects in infants according to maternal symptomatology." PLoS ONE 13(7).	Esaú C. João ,Orlando da C. Ferreira Jr,Maria Isabel Gouvêa,Maria de Lourdes B. Teixeira,Amilcar Tanuri,Luiza M. Higa,Deise A. Costa,Ronaldo Mohana-Borges,Mônica B. Arruda,Haroldo J. Matos,Maria Leticia Cruz,Wallace Mendes-Silva,Jennifer S. Read	2018	ZIKV	Spondweni virus group	DENV	Dengue virus	3	South America	Brazil	Rio de Janeiro	2015	2016	3	Child and adult	Infected patients	0	Not reported	Not reported	Not reported	Not reported	NA	Not reported	Not reported	0	PCR and/or (IgM or IgG pos, AND PRNT pos with DENV PRNT neg)	Reported	IgM or IgG pos, AND PRNT pos	Rapid diagnostic test, ELISA and PRNT	Both	Not reported/unknown	Not specified (first prenatal visit, at 34–36 weeks of gestation, and at any time if a woman had symptoms suggestive of arbovirus infection)	Not reported	Not reported (ELISA), whole virus (PRNT)	Reported	IgM, IgG, neutralizing antibodies	ELISA IgM	ELISA	Not reported	IgM	Single and paired	Not reported	Not reported	Not reported	first prenatal visit, at 34–36 weeks of gestation, and at any time if a woman had symptoms suggestive of arbovirus infection	Not reported	Not reported
40	7	https://journals.plos.org/plosone/article?id=10.1371/journal.pone.0200168	João, E. C., et al. (2018). "Pregnant women co-infected with HIV and zika: Outcomes and birth defects in infants according to maternal symptomatology." PLoS ONE 13(7).	Esaú C. João ,Orlando da C. Ferreira Jr,Maria Isabel Gouvêa,Maria de Lourdes B. Teixeira,Amilcar Tanuri,Luiza M. Higa,Deise A. Costa,Ronaldo Mohana-Borges,Mônica B. Arruda,Haroldo J. Matos,Maria Leticia Cruz,Wallace Mendes-Silva,Jennifer S. Read	2018	ZIKV	Spondweni virus group	DENV	Dengue virus	3	South America	Brazil	Rio de Janeiro	2015	2016	3	Child and adult	Infected patients	0	Not reported	Not reported	Not reported	Not reported	NA	Not reported	Not reported	0	PCR and/or (IgM or IgG pos, AND PRNT pos with DENV PRNT neg)	Reported	IgM or IgG pos, AND PRNT pos	Rapid diagnostic test, ELISA and PRNT	Both	Not reported/unknown	Not specified (first prenatal visit, at 34–36 weeks of gestation, and at any time if a woman had symptoms suggestive of arbovirus infection)	Not reported	Not reported (ELISA), whole virus (PRNT)	Reported	IgM, IgG, neutralizing antibodies	PRNT	Virus neutralization assay	Whole virus	Neutralizing antibodies	Single and paired	Not reported	Not reported	Not reported	first prenatal visit, at 34–36 weeks of gestation, and at any time if a woman had symptoms suggestive of arbovirus infection	Not reported	Not reported
41	7	https://journals.plos.org/plosone/article?id=10.1371/journal.pone.0200168	João, E. C., et al. (2018). "Pregnant women co-infected with HIV and zika: Outcomes and birth defects in infants according to maternal symptomatology." PLoS ONE 13(7).	Esaú C. João ,Orlando da C. Ferreira Jr,Maria Isabel Gouvêa,Maria de Lourdes B. Teixeira,Amilcar Tanuri,Luiza M. Higa,Deise A. Costa,Ronaldo Mohana-Borges,Mônica B. Arruda,Haroldo J. Matos,Maria Leticia Cruz,Wallace Mendes-Silva,Jennifer S. Read	2018	ZIKV	Spondweni virus group	CHIKV	Semliki forest	3	South America	Brazil	Rio de Janeiro	2015	2016	3	Child and adult	Infected patients	0	Not reported	Not reported	Not reported	Not reported	NA	Not reported	Not reported	0	PCR and/or (IgM or IgG pos, AND PRNT pos with DENV PRNT neg)	Reported	IgM or IgG pos, AND PRNT pos	Rapid diagnostic test, ELISA and PRNT	Both	Not reported/unknown	Not specified (first prenatal visit, at 34–36 weeks of gestation, and at any time if a woman had symptoms suggestive of arbovirus infection)	Not reported	Not reported (ELISA), whole virus (PRNT)	Reported	IgM, IgG, neutralizing antibodies	ELISA IgM	ELISA	Not reported	IgM	Single and paired	Not reported	Not reported	Not reported	first prenatal visit, at 34–36 weeks of gestation, and at any time if a woman had symptoms suggestive of arbovirus infection	Not reported	Not reported
42	7	https://journals.plos.org/plosone/article?id=10.1371/journal.pone.0200168	João, E. C., et al. (2018). "Pregnant women co-infected with HIV and zika: Outcomes and birth defects in infants according to maternal symptomatology." PLoS ONE 13(7).	Esaú C. João ,Orlando da C. Ferreira Jr,Maria Isabel Gouvêa,Maria de Lourdes B. Teixeira,Amilcar Tanuri,Luiza M. Higa,Deise A. Costa,Ronaldo Mohana-Borges,Mônica B. Arruda,Haroldo J. Matos,Maria Leticia Cruz,Wallace Mendes-Silva,Jennifer S. Read	2018	ZIKV	Spondweni virus group	CHIKV	Semliki forest	3	South America	Brazil	Rio de Janeiro	2015	2016	3	Child and adult	Infected patients	0	Not reported	Not reported	Not reported	Not reported	NA	Not reported	Not reported	0	PCR and/or (IgM or IgG pos, AND PRNT pos with DENV PRNT neg)	Reported	IgM or IgG pos, AND PRNT pos	Rapid diagnostic test, ELISA and PRNT	Both	Not reported/unknown	Not specified (first prenatal visit, at 34–36 weeks of gestation, and at any time if a woman had symptoms suggestive of arbovirus infection)	Not reported	Not reported (ELISA), whole virus (PRNT)	Reported	IgM, IgG, neutralizing antibodies	ELISA IgG	ELISA	Not reported	IgG	Single and paired	Not reported	Not reported	Not reported	first prenatal visit, at 34–36 weeks of gestation, and at any time if a woman had symptoms suggestive of arbovirus infection	Not reported	Not reported
43	7	https://journals.plos.org/plosone/article?id=10.1371/journal.pone.0200168	João, E. C., et al. (2018). "Pregnant women co-infected with HIV and zika: Outcomes and birth defects in infants according to maternal symptomatology." PLoS ONE 13(7).	Esaú C. João ,Orlando da C. Ferreira Jr,Maria Isabel Gouvêa,Maria de Lourdes B. Teixeira,Amilcar Tanuri,Luiza M. Higa,Deise A. Costa,Ronaldo Mohana-Borges,Mônica B. Arruda,Haroldo J. Matos,Maria Leticia Cruz,Wallace Mendes-Silva,Jennifer S. Read	2018	DENV	Dengue virus	ZIKV	Spondweni virus group	3	South America	Brazil	Rio de Janeiro	2015	2016	3	Child and adult	Infected patients	0	Not reported	Not reported	Not reported	Not reported	NA	Not reported	Not reported	0	DENV IgM and PRNT pos (ZIKV PRNT neg)	Reported	DENV IgM and PRNT pos (ZIKV PRNT neg)	IgM ELISA and PRNT	Both	Not reported/unknown	Not specified (first prenatal visit, at 34–36 weeks of gestation, and at any time if a woman had symptoms suggestive of arbovirus infection)	Not reported	Not reported (ELISA), whole virus (PRNT)	Reported	IgM, neutralizing antibodies	Rapid diagnostic test (IgM)	Rapid diagnostic test	Not reported	IgM	Single and paired	Not reported	Not reported	Not reported	first prenatal visit, at 34–36 weeks of gestation, and at any time if a woman had symptoms suggestive of arbovirus infection	Not reported	Not reported
44	7	https://journals.plos.org/plosone/article?id=10.1371/journal.pone.0200168	João, E. C., et al. (2018). "Pregnant women co-infected with HIV and zika: Outcomes and birth defects in infants according to maternal symptomatology." PLoS ONE 13(7).	Esaú C. João ,Orlando da C. Ferreira Jr,Maria Isabel Gouvêa,Maria de Lourdes B. Teixeira,Amilcar Tanuri,Luiza M. Higa,Deise A. Costa,Ronaldo Mohana-Borges,Mônica B. Arruda,Haroldo J. Matos,Maria Leticia Cruz,Wallace Mendes-Silva,Jennifer S. Read	2018	DENV	Dengue virus	ZIKV	Spondweni virus group	3	South America	Brazil	Rio de Janeiro	2015	2016	3	Child and adult	Infected patients	0	Not reported	Not reported	Not reported	Not reported	NA	Not reported	Not reported	0	DENV IgM and PRNT pos (ZIKV PRNT neg)	Reported	DENV IgM and PRNT pos (ZIKV PRNT neg)	IgM ELISA and PRNT	Both	Not reported/unknown	Not specified (first prenatal visit, at 34–36 weeks of gestation, and at any time if a woman had symptoms suggestive of arbovirus infection)	Not reported	Not reported (ELISA), whole virus (PRNT)	Reported	IgM, neutralizing antibodies	MAC-ELISA IgM	ELISA	Not reported	IgM	Single and paired	Not reported	Not reported	Not reported	first prenatal visit, at 34–36 weeks of gestation, and at any time if a woman had symptoms suggestive of arbovirus infection	Not reported	Not reported
45	7	https://journals.plos.org/plosone/article?id=10.1371/journal.pone.0200168	João, E. C., et al. (2018). "Pregnant women co-infected with HIV and zika: Outcomes and birth defects in infants according to maternal symptomatology." PLoS ONE 13(7).	Esaú C. João ,Orlando da C. Ferreira Jr,Maria Isabel Gouvêa,Maria de Lourdes B. Teixeira,Amilcar Tanuri,Luiza M. Higa,Deise A. Costa,Ronaldo Mohana-Borges,Mônica B. Arruda,Haroldo J. Matos,Maria Leticia Cruz,Wallace Mendes-Silva,Jennifer S. Read	2018	DENV	Dengue virus	ZIKV	Spondweni virus group	3	South America	Brazil	Rio de Janeiro	2015	2016	3	Child and adult	Infected patients	0	Not reported	Not reported	Not reported	Not reported	NA	Not reported	Not reported	0	DENV IgM and PRNT pos (ZIKV PRNT neg)	Reported	DENV IgM and PRNT pos (ZIKV PRNT neg)	IgM ELISA and PRNT	Both	Not reported/unknown	Not specified (first prenatal visit, at 34–36 weeks of gestation, and at any time if a woman had symptoms suggestive of arbovirus infection)	Not reported	Not reported (ELISA), whole virus (PRNT)	Reported	IgM, neutralizing antibodies	Euroimmun IgM	ELISA	Not reported	IgM	Single and paired	Not reported	Not reported	Not reported	first prenatal visit, at 34–36 weeks of gestation, and at any time if a woman had symptoms suggestive of arbovirus infection	Not reported	Not reported
46	7	https://journals.plos.org/plosone/article?id=10.1371/journal.pone.0200168	João, E. C., et al. (2018). "Pregnant women co-infected with HIV and zika: Outcomes and birth defects in infants according to maternal symptomatology." PLoS ONE 13(7).	Esaú C. João ,Orlando da C. Ferreira Jr,Maria Isabel Gouvêa,Maria de Lourdes B. Teixeira,Amilcar Tanuri,Luiza M. Higa,Deise A. Costa,Ronaldo Mohana-Borges,Mônica B. Arruda,Haroldo J. Matos,Maria Leticia Cruz,Wallace Mendes-Silva,Jennifer S. Read	2018	DENV	Dengue virus	ZIKV	Spondweni virus group	3	South America	Brazil	Rio de Janeiro	2015	2016	3	Child and adult	Infected patients	0	Not reported	Not reported	Not reported	Not reported	NA	Not reported	Not reported	0	DENV IgM and PRNT pos (ZIKV PRNT neg)	Reported	DENV IgM and PRNT pos (ZIKV PRNT neg)	IgM ELISA and PRNT	Both	Not reported/unknown	Not specified (first prenatal visit, at 34–36 weeks of gestation, and at any time if a woman had symptoms suggestive of arbovirus infection)	Not reported	Not reported (ELISA), whole virus (PRNT)	Reported	IgM, neutralizing antibodies	PRNT	Virus neutralization assay	Whole virus	Neutralizing antibodies	Single and paired	Not reported	Not reported	Not reported	first prenatal visit, at 34–36 weeks of gestation, and at any time if a woman had symptoms suggestive of arbovirus infection	Not reported	Not reported
47	7	https://journals.plos.org/plosone/article?id=10.1371/journal.pone.0200168	João, E. C., et al. (2018). "Pregnant women co-infected with HIV and zika: Outcomes and birth defects in infants according to maternal symptomatology." PLoS ONE 13(7).	Esaú C. João ,Orlando da C. Ferreira Jr,Maria Isabel Gouvêa,Maria de Lourdes B. Teixeira,Amilcar Tanuri,Luiza M. Higa,Deise A. Costa,Ronaldo Mohana-Borges,Mônica B. Arruda,Haroldo J. Matos,Maria Leticia Cruz,Wallace Mendes-Silva,Jennifer S. Read	2018	DENV	Dengue virus	ZIKV	Spondweni virus group	3	South America	Brazil	Rio de Janeiro	2015	2016	3	Child and adult	Infected patients	0	Not reported	Not reported	Not reported	Not reported	NA	Not reported	Not reported	0	DENV IgM and PRNT pos (ZIKV PRNT neg)	Reported	DENV IgM and PRNT pos (ZIKV PRNT neg)	IgM ELISA and PRNT	Both	Not reported/unknown	Not specified (first prenatal visit, at 34–36 weeks of gestation, and at any time if a woman had symptoms suggestive of arbovirus infection)	Not reported	Not reported (ELISA), whole virus (PRNT)	Reported		Rapid diagnostic test (IgG)	Rapid diagnostic test	Not reported	IgG	Single and paired	Not reported	Not reported	Not reported	first prenatal visit, at 34–36 weeks of gestation, and at any time if a woman had symptoms suggestive of arbovirus infection	Not reported	Not reported
48	7	https://journals.plos.org/plosone/article?id=10.1371/journal.pone.0200168	João, E. C., et al. (2018). "Pregnant women co-infected with HIV and zika: Outcomes and birth defects in infants according to maternal symptomatology." PLoS ONE 13(7).	Esaú C. João ,Orlando da C. Ferreira Jr,Maria Isabel Gouvêa,Maria de Lourdes B. Teixeira,Amilcar Tanuri,Luiza M. Higa,Deise A. Costa,Ronaldo Mohana-Borges,Mônica B. Arruda,Haroldo J. Matos,Maria Leticia Cruz,Wallace Mendes-Silva,Jennifer S. Read	2018	DENV	Dengue virus	ZIKV	Spondweni virus group	3	South America	Brazil	Rio de Janeiro	2015	2016	3	Child and adult	Infected patients	0	Not reported	Not reported	Not reported	Not reported	NA	Not reported	Not reported	0	DENV IgM and PRNT pos (ZIKV PRNT neg)	Reported	DENV IgM and PRNT pos (ZIKV PRNT neg)	IgM ELISA and PRNT	Both	Not reported/unknown	Not specified (first prenatal visit, at 34–36 weeks of gestation, and at any time if a woman had symptoms suggestive of arbovirus infection)	Not reported	Not reported (ELISA), whole virus (PRNT)	Reported		Euroimmun IgG	ELISA	Not reported	IgG	Single and paired	Not reported	Not reported	Not reported	first prenatal visit, at 34–36 weeks of gestation, and at any time if a woman had symptoms suggestive of arbovirus infection	Not reported	Not reported
49	7	https://journals.plos.org/plosone/article?id=10.1371/journal.pone.0200168	João, E. C., et al. (2018). "Pregnant women co-infected with HIV and zika: Outcomes and birth defects in infants according to maternal symptomatology." PLoS ONE 13(7).	Esaú C. João ,Orlando da C. Ferreira Jr,Maria Isabel Gouvêa,Maria de Lourdes B. Teixeira,Amilcar Tanuri,Luiza M. Higa,Deise A. Costa,Ronaldo Mohana-Borges,Mônica B. Arruda,Haroldo J. Matos,Maria Leticia Cruz,Wallace Mendes-Silva,Jennifer S. Read	2018	DENV	Dengue virus	CHIKV	Semliki forest	3	South America	Brazil	Rio de Janeiro	2015	2016	3	Child and adult	Infected patients	0	Not reported	Not reported	Not reported	Not reported	NA	Not reported	Not reported	0	DENV IgM and PRNT pos (ZIKV PRNT neg)	Reported	DENV IgM and PRNT pos (ZIKV PRNT neg)	IgM ELISA and PRNT	Both	Not reported/unknown	Not specified (first prenatal visit, at 34–36 weeks of gestation, and at any time if a woman had symptoms suggestive of arbovirus infection)	Not reported	Not reported (ELISA), whole virus (PRNT)	Reported	IgM, neutralizing antibodies	ELISA IgM	ELISA	Not reported	IgM	Single and paired	Not reported	Not reported	Not reported	first prenatal visit, at 34–36 weeks of gestation, and at any time if a woman had symptoms suggestive of arbovirus infection	Not reported	Not reported
50	7	https://journals.plos.org/plosone/article?id=10.1371/journal.pone.0200168	João, E. C., et al. (2018). "Pregnant women co-infected with HIV and zika: Outcomes and birth defects in infants according to maternal symptomatology." PLoS ONE 13(7).	Esaú C. João ,Orlando da C. Ferreira Jr,Maria Isabel Gouvêa,Maria de Lourdes B. Teixeira,Amilcar Tanuri,Luiza M. Higa,Deise A. Costa,Ronaldo Mohana-Borges,Mônica B. Arruda,Haroldo J. Matos,Maria Leticia Cruz,Wallace Mendes-Silva,Jennifer S. Read	2018	DENV	Dengue virus	CHIKV	Semliki forest	3	South America	Brazil	Rio de Janeiro	2015	2016	3	Child and adult	Infected patients	0	Not reported	Not reported	Not reported	Not reported	NA	Not reported	Not reported	0	DENV IgM and PRNT pos (ZIKV PRNT neg)	Reported	DENV IgM and PRNT pos (ZIKV PRNT neg)	IgM ELISA and PRNT	Both	Not reported/unknown	Not specified (first prenatal visit, at 34–36 weeks of gestation, and at any time if a woman had symptoms suggestive of arbovirus infection)	Not reported	Not reported (ELISA), whole virus (PRNT)	Reported	IgM, neutralizing antibodies	ELISA IgG	ELISA	Not reported	IgG	Single and paired	Not reported	Not reported	Not reported	first prenatal visit, at 34–36 weeks of gestation, and at any time if a woman had symptoms suggestive of arbovirus infection	Not reported	Not reported
51	7	https://journals.plos.org/plosone/article?id=10.1371/journal.pone.0200168	João, E. C., et al. (2018). "Pregnant women co-infected with HIV and zika: Outcomes and birth defects in infants according to maternal symptomatology." PLoS ONE 13(7).	Esaú C. João ,Orlando da C. Ferreira Jr,Maria Isabel Gouvêa,Maria de Lourdes B. Teixeira,Amilcar Tanuri,Luiza M. Higa,Deise A. Costa,Ronaldo Mohana-Borges,Mônica B. Arruda,Haroldo J. Matos,Maria Leticia Cruz,Wallace Mendes-Silva,Jennifer S. Read	2018	CHIKV	Semliki forest	ZIKV	Spondweni virus group	3	South America	Brazil	Rio de Janeiro	2015	2016	3	Child and adult	Infected patients	0	Not reported	Not reported	Not reported	Not reported	NA	Not reported	Not reported	0	PCR and/or PRNT pos (and IgM and/or IgG pos)	Reported	PRNT pos (and IgM and/or IgG pos)	PRNT, IgM and IgG ELISA	Both	Not reported/unknown	Not specified (first prenatal visit, at 34–36 weeks of gestation, and at any time if a woman had symptoms suggestive of arbovirus infection)	Not reported	Not reported (ELISA), whole virus (PRNT)	Reported	IgM, IgG, neutralizing antibodies	Rapid diagnostic test (IgM)	Rapid diagnostic test	Not reported	IgM	Single and paired	Not reported	Not reported	Not reported	first prenatal visit, at 34–36 weeks of gestation, and at any time if a woman had symptoms suggestive of arbovirus infection	Not reported	Not reported
52	7	https://journals.plos.org/plosone/article?id=10.1371/journal.pone.0200168	João, E. C., et al. (2018). "Pregnant women co-infected with HIV and zika: Outcomes and birth defects in infants according to maternal symptomatology." PLoS ONE 13(7).	Esaú C. João ,Orlando da C. Ferreira Jr,Maria Isabel Gouvêa,Maria de Lourdes B. Teixeira,Amilcar Tanuri,Luiza M. Higa,Deise A. Costa,Ronaldo Mohana-Borges,Mônica B. Arruda,Haroldo J. Matos,Maria Leticia Cruz,Wallace Mendes-Silva,Jennifer S. Read	2018	CHIKV	Semliki forest	ZIKV	Spondweni virus group	3	South America	Brazil	Rio de Janeiro	2015	2016	3	Child and adult	Infected patients	0	Not reported	Not reported	Not reported	Not reported	NA	Not reported	Not reported	0	PCR and/or PRNT pos (and IgM and/or IgG pos)	Reported	PRNT pos (and IgM and/or IgG pos)	PRNT, IgM and IgG ELISA	Both	Not reported/unknown	Not specified (first prenatal visit, at 34–36 weeks of gestation, and at any time if a woman had symptoms suggestive of arbovirus infection)	Not reported	Not reported (ELISA), whole virus (PRNT)	Reported	IgM, IgG, neutralizing antibodies	MAC-ELISA IgM	ELISA	Not reported	IgM	Single and paired	Not reported	Not reported	Not reported	first prenatal visit, at 34–36 weeks of gestation, and at any time if a woman had symptoms suggestive of arbovirus infection	Not reported	Not reported
53	7	https://journals.plos.org/plosone/article?id=10.1371/journal.pone.0200168	João, E. C., et al. (2018). "Pregnant women co-infected with HIV and zika: Outcomes and birth defects in infants according to maternal symptomatology." PLoS ONE 13(7).	Esaú C. João ,Orlando da C. Ferreira Jr,Maria Isabel Gouvêa,Maria de Lourdes B. Teixeira,Amilcar Tanuri,Luiza M. Higa,Deise A. Costa,Ronaldo Mohana-Borges,Mônica B. Arruda,Haroldo J. Matos,Maria Leticia Cruz,Wallace Mendes-Silva,Jennifer S. Read	2018	CHIKV	Semliki forest	ZIKV	Spondweni virus group	3	South America	Brazil	Rio de Janeiro	2015	2016	3	Child and adult	Infected patients	0	Not reported	Not reported	Not reported	Not reported	NA	Not reported	Not reported	0	PCR and/or PRNT pos (and IgM and/or IgG pos)	Reported	PRNT pos (and IgM and/or IgG pos)	PRNT, IgM and IgG ELISA	Both	Not reported/unknown	Not specified (first prenatal visit, at 34–36 weeks of gestation, and at any time if a woman had symptoms suggestive of arbovirus infection)	Not reported	Not reported (ELISA), whole virus (PRNT)	Reported	IgM, IgG, neutralizing antibodies	Euroimmun IgM	ELISA	Not reported	IgM	Single and paired	Not reported	Not reported	Not reported	first prenatal visit, at 34–36 weeks of gestation, and at any time if a woman had symptoms suggestive of arbovirus infection	Not reported	Not reported
54	7	https://journals.plos.org/plosone/article?id=10.1371/journal.pone.0200168	João, E. C., et al. (2018). "Pregnant women co-infected with HIV and zika: Outcomes and birth defects in infants according to maternal symptomatology." PLoS ONE 13(7).	Esaú C. João ,Orlando da C. Ferreira Jr,Maria Isabel Gouvêa,Maria de Lourdes B. Teixeira,Amilcar Tanuri,Luiza M. Higa,Deise A. Costa,Ronaldo Mohana-Borges,Mônica B. Arruda,Haroldo J. Matos,Maria Leticia Cruz,Wallace Mendes-Silva,Jennifer S. Read	2018	CHIKV	Semliki forest	ZIKV	Spondweni virus group	3	South America	Brazil	Rio de Janeiro	2015	2016	3	Child and adult	Infected patients	0	Not reported	Not reported	Not reported	Not reported	NA	Not reported	Not reported	0	PCR and/or PRNT pos (and IgM and/or IgG pos)	Reported	PRNT pos (and IgM and/or IgG pos)	PRNT, IgM and IgG ELISA	Both	Not reported/unknown	Not specified (first prenatal visit, at 34–36 weeks of gestation, and at any time if a woman had symptoms suggestive of arbovirus infection)	Not reported	Not reported (ELISA), whole virus (PRNT)	Reported	IgM, IgG, neutralizing antibodies	Rapid diagnostic test (IgG)	Rapid diagnostic test	Not reported	IgG	Single and paired	Not reported	Not reported	Not reported	first prenatal visit, at 34–36 weeks of gestation, and at any time if a woman had symptoms suggestive of arbovirus infection	Not reported	Not reported
55	7	https://journals.plos.org/plosone/article?id=10.1371/journal.pone.0200168	João, E. C., et al. (2018). "Pregnant women co-infected with HIV and zika: Outcomes and birth defects in infants according to maternal symptomatology." PLoS ONE 13(7).	Esaú C. João ,Orlando da C. Ferreira Jr,Maria Isabel Gouvêa,Maria de Lourdes B. Teixeira,Amilcar Tanuri,Luiza M. Higa,Deise A. Costa,Ronaldo Mohana-Borges,Mônica B. Arruda,Haroldo J. Matos,Maria Leticia Cruz,Wallace Mendes-Silva,Jennifer S. Read	2018	CHIKV	Semliki forest	ZIKV	Spondweni virus group	3	South America	Brazil	Rio de Janeiro	2015	2016	3	Child and adult	Infected patients	0	Not reported	Not reported	Not reported	Not reported	NA	Not reported	Not reported	0	PCR and/or PRNT pos (and IgM and/or IgG pos)	Reported	PRNT pos (and IgM and/or IgG pos)	PRNT, IgM and IgG ELISA	Both	Not reported/unknown	Not specified (first prenatal visit, at 34–36 weeks of gestation, and at any time if a woman had symptoms suggestive of arbovirus infection)	Not reported	Not reported (ELISA), whole virus (PRNT)	Reported	IgM, IgG, neutralizing antibodies	Euroimmun IgG	ELISA	Not reported	IgG	Single and paired	Not reported	Not reported	Not reported	first prenatal visit, at 34–36 weeks of gestation, and at any time if a woman had symptoms suggestive of arbovirus infection	Not reported	Not reported
56	7	https://journals.plos.org/plosone/article?id=10.1371/journal.pone.0200168	João, E. C., et al. (2018). "Pregnant women co-infected with HIV and zika: Outcomes and birth defects in infants according to maternal symptomatology." PLoS ONE 13(7).	Esaú C. João ,Orlando da C. Ferreira Jr,Maria Isabel Gouvêa,Maria de Lourdes B. Teixeira,Amilcar Tanuri,Luiza M. Higa,Deise A. Costa,Ronaldo Mohana-Borges,Mônica B. Arruda,Haroldo J. Matos,Maria Leticia Cruz,Wallace Mendes-Silva,Jennifer S. Read	2018	CHIKV	Semliki forest	DENV	Dengue virus	3	South America	Brazil	Rio de Janeiro	2015	2016	3	Child and adult	Infected patients	0	Not reported	Not reported	Not reported	Not reported	NA	Not reported	Not reported	0	PCR and/or PRNT pos (and IgM and/or IgG pos)	Reported	PRNT pos (and IgM and/or IgG pos)	PRNT, IgM and IgG ELISA	Both	Not reported/unknown	Not specified (first prenatal visit, at 34–36 weeks of gestation, and at any time if a woman had symptoms suggestive of arbovirus infection)	Not reported	Not reported (ELISA), whole virus (PRNT)	Reported	IgM, IgG, neutralizing antibodies	IgM capture ELISA	ELISA	Not reported	IgM	Single and paired	Not reported	Not reported	Not reported	first prenatal visit, at 34–36 weeks of gestation, and at any time if a woman had symptoms suggestive of arbovirus infection	Not reported	Not reported
57	8	https://journals.asm.org/doi/10.1128/JCM.01785-17?cookieSet=1	Balmaseda, A., et al. (2018). "Comparison of four serological methods and two reverse transcription-PCR assays for diagnosis and surveillance of Zika virus infection." J CLIN MICROBIOL 56(3).	Angel Balmaseda, José Victor Zambrana, Damaris Collado, Nadezna García, Saira Saborío, Douglas Elizondo, Juan Carlos Mercado, Karla Gonzalez, Cristhiam Cerpas, Andrea Nuñez, Davide Corti, Jesse J. Waggoner, Guillermina Kuan, Raquel Burger-Calderon, Eva Harris	2018	DENV-1	Dengue virus	ZIKV	Spondweni virus group	2	Central America and Caribbean	Nicaragua	Managua	2007	2013	1	Children	Infected patients	0	Not reported	Not reported	Not reported	Not reported	NA	Not reported	Not reported	0	PCR confirmed	Reported		NA (because PCR confirmed)	NA (because PCR confirmed)	NA (because PCR confirmed)	NA (because PCR confirmed)	NA (because PCR confirmed)	NA (because PCR confirmed)	NA (because PCR confirmed)	NA (because PCR confirmed)	CNDR MAC-ELISA	ELISA	Not reported	IgM	Paired	Both	1.8 ± 0.9 dpso	16.7 ± 2.9 dpso	1.8 ± 0.9 dpso - 16.7 ± 2.9 dpso	Yes	Not reported
58	8	https://journals.asm.org/doi/10.1128/JCM.01785-17?cookieSet=1	Balmaseda, A., et al. (2018). "Comparison of four serological methods and two reverse transcription-PCR assays for diagnosis and surveillance of Zika virus infection." J CLIN MICROBIOL 56(3).	Angel Balmaseda, José Victor Zambrana, Damaris Collado, Nadezna García, Saira Saborío, Douglas Elizondo, Juan Carlos Mercado, Karla Gonzalez, Cristhiam Cerpas, Andrea Nuñez, Davide Corti, Jesse J. Waggoner, Guillermina Kuan, Raquel Burger-Calderon, Eva Harris	2018	DENV-1	Dengue virus	ZIKV	Spondweni virus group	2	Central America and Caribbean	Nicaragua	Managua	2007	2013	1	Children	Infected patients	0	Not reported	Not reported	Not reported	Not reported	NA	Not reported	Not reported	0	PCR confirmed	Reported		NA (because PCR confirmed)	NA (because PCR confirmed)	NA (because PCR confirmed)	NA (because PCR confirmed)	NA (because PCR confirmed)	NA (because PCR confirmed)	NA (because PCR confirmed)	NA (because PCR confirmed)	NIAID-BEI MAC-ELISA	ELISA	Not reported	IgM	Paired	Both	1.8 ± 0.9 dpso	16.7 ± 2.9 dpso	1.8 ± 0.9 dpso - 16.7 ± 2.9 dpso	Yes	Not reported
59	8	https://journals.asm.org/doi/10.1128/JCM.01785-17?cookieSet=1	Balmaseda, A., et al. (2018). "Comparison of four serological methods and two reverse transcription-PCR assays for diagnosis and surveillance of Zika virus infection." J CLIN MICROBIOL 56(3).	Angel Balmaseda, José Victor Zambrana, Damaris Collado, Nadezna García, Saira Saborío, Douglas Elizondo, Juan Carlos Mercado, Karla Gonzalez, Cristhiam Cerpas, Andrea Nuñez, Davide Corti, Jesse J. Waggoner, Guillermina Kuan, Raquel Burger-Calderon, Eva Harris	2018	DENV-1	Dengue virus	ZIKV	Spondweni virus group	2	Central America and Caribbean	Nicaragua	Managua	2007	2013	1	Children	Infected patients	0	Not reported	Not reported	Not reported	Not reported	NA	Not reported	Not reported	0	PCR confirmed	Reported		NA (because PCR confirmed)	NA (because PCR confirmed)	NA (because PCR confirmed)	NA (because PCR confirmed)	NA (because PCR confirmed)	NA (because PCR confirmed)	NA (because PCR confirmed)	NA (because PCR confirmed)	inhibition ELISA	ELISA	Not reported	Total antibodies	Paired	Both	1.8 ± 0.9 dpso	16.7 ± 2.9 dpso	1.8 ± 0.9 dpso - 16.7 ± 2.9 dpso	Yes	Not reported
60	8	https://journals.asm.org/doi/10.1128/JCM.01785-17?cookieSet=1	Balmaseda, A., et al. (2018). "Comparison of four serological methods and two reverse transcription-PCR assays for diagnosis and surveillance of Zika virus infection." J CLIN MICROBIOL 56(3).	Angel Balmaseda, José Victor Zambrana, Damaris Collado, Nadezna García, Saira Saborío, Douglas Elizondo, Juan Carlos Mercado, Karla Gonzalez, Cristhiam Cerpas, Andrea Nuñez, Davide Corti, Jesse J. Waggoner, Guillermina Kuan, Raquel Burger-Calderon, Eva Harris	2018	DENV-1	Dengue virus	ZIKV	Spondweni virus group	2	Central America and Caribbean	Nicaragua	Managua	2007	2013	1	Children	Infected patients	0	Not reported	Not reported	Not reported	Not reported	NA	Not reported	Not reported	0	PCR confirmed	Reported		NA (because PCR confirmed)	NA (because PCR confirmed)	NA (because PCR confirmed)	NA (because PCR confirmed)	NA (because PCR confirmed)	NA (because PCR confirmed)	NA (because PCR confirmed)	NA (because PCR confirmed)	ZIKV NS1 BOB ELISA	ELISA	NS1	NS1-antibodies	Paired	Both	1.8 ± 0.9 dpso	16.7 ± 2.9 dpso	1.8 ± 0.9 dpso - 16.7 ± 2.9 dpso	Yes	Not reported
61	8	https://journals.asm.org/doi/10.1128/JCM.01785-17?cookieSet=1	Balmaseda, A., et al. (2018). "Comparison of four serological methods and two reverse transcription-PCR assays for diagnosis and surveillance of Zika virus infection." J CLIN MICROBIOL 56(3).	Angel Balmaseda, José Victor Zambrana, Damaris Collado, Nadezna García, Saira Saborío, Douglas Elizondo, Juan Carlos Mercado, Karla Gonzalez, Cristhiam Cerpas, Andrea Nuñez, Davide Corti, Jesse J. Waggoner, Guillermina Kuan, Raquel Burger-Calderon, Eva Harris	2018	DENV-1	Dengue virus	ZIKV	Spondweni virus group	2	Central America and Caribbean	Nicaragua	Managua	2007	2013	1	Children	Infected patients	0	Not reported	Not reported	Not reported	Not reported	NA	Not reported	Not reported	0	PCR confirmed	Reported		NA (because PCR confirmed)	NA (because PCR confirmed)	NA (because PCR confirmed)	NA (because PCR confirmed)	NA (because PCR confirmed)	NA (because PCR confirmed)	NA (because PCR confirmed)	NA (because PCR confirmed)	ZIKV NS1 BOB ELISA	ELISA	NS1	NS1-antibodies	Paired	Both	1.8 ± 0.9 dpso	∼7 months ± 29 dpso	1.8 ± 0.9 dpso - ∼7 months ± 29 dpso	Yes	Not reported
62	8	https://journals.asm.org/doi/10.1128/JCM.01785-17?cookieSet=1	Balmaseda, A., et al. (2018). "Comparison of four serological methods and two reverse transcription-PCR assays for diagnosis and surveillance of Zika virus infection." J CLIN MICROBIOL 56(3).	Angel Balmaseda, José Victor Zambrana, Damaris Collado, Nadezna García, Saira Saborío, Douglas Elizondo, Juan Carlos Mercado, Karla Gonzalez, Cristhiam Cerpas, Andrea Nuñez, Davide Corti, Jesse J. Waggoner, Guillermina Kuan, Raquel Burger-Calderon, Eva Harris	2018	DENV-2	Dengue virus	ZIKV	Spondweni virus group	2	Central America and Caribbean	Nicaragua	Managua	2007	2013	1	Children	Infected patients	0	Not reported	Not reported	Not reported	Not reported	NA	Not reported	Not reported	0	PCR confirmed	Reported		NA (because PCR confirmed)	NA (because PCR confirmed)	NA (because PCR confirmed)	NA (because PCR confirmed)	NA (because PCR confirmed)	NA (because PCR confirmed)	NA (because PCR confirmed)	NA (because PCR confirmed)	CNDR MAC-ELISA	ELISA	Not reported	IgM	Paired	Both	1.8 ± 0.9 dpso	16.7 ± 2.9 dpso	1.8 ± 0.9 dpso - 16.7 ± 2.9 dpso	Yes	Not reported
63	8	https://journals.asm.org/doi/10.1128/JCM.01785-17?cookieSet=1	Balmaseda, A., et al. (2018). "Comparison of four serological methods and two reverse transcription-PCR assays for diagnosis and surveillance of Zika virus infection." J CLIN MICROBIOL 56(3).	Angel Balmaseda, José Victor Zambrana, Damaris Collado, Nadezna García, Saira Saborío, Douglas Elizondo, Juan Carlos Mercado, Karla Gonzalez, Cristhiam Cerpas, Andrea Nuñez, Davide Corti, Jesse J. Waggoner, Guillermina Kuan, Raquel Burger-Calderon, Eva Harris	2018	DENV-2	Dengue virus	ZIKV	Spondweni virus group	2	Central America and Caribbean	Nicaragua	Managua	2007	2013	1	Children	Infected patients	0	Not reported	Not reported	Not reported	Not reported	NA	Not reported	Not reported	0	PCR confirmed	Reported		NA (because PCR confirmed)	NA (because PCR confirmed)	NA (because PCR confirmed)	NA (because PCR confirmed)	NA (because PCR confirmed)	NA (because PCR confirmed)	NA (because PCR confirmed)	NA (because PCR confirmed)	NIAID-BEI MAC-ELISA	ELISA	Not reported	IgM	Paired	Both	1.8 ± 0.9 dpso	16.7 ± 2.9 dpso	1.8 ± 0.9 dpso - 16.7 ± 2.9 dpso	Yes	Not reported
64	8	https://journals.asm.org/doi/10.1128/JCM.01785-17?cookieSet=1	Balmaseda, A., et al. (2018). "Comparison of four serological methods and two reverse transcription-PCR assays for diagnosis and surveillance of Zika virus infection." J CLIN MICROBIOL 56(3).	Angel Balmaseda, José Victor Zambrana, Damaris Collado, Nadezna García, Saira Saborío, Douglas Elizondo, Juan Carlos Mercado, Karla Gonzalez, Cristhiam Cerpas, Andrea Nuñez, Davide Corti, Jesse J. Waggoner, Guillermina Kuan, Raquel Burger-Calderon, Eva Harris	2018	DENV-2	Dengue virus	ZIKV	Spondweni virus group	2	Central America and Caribbean	Nicaragua	Managua	2007	2013	1	Children	Infected patients	0	Not reported	Not reported	Not reported	Not reported	NA	Not reported	Not reported	0	PCR confirmed	Reported		NA (because PCR confirmed)	NA (because PCR confirmed)	NA (because PCR confirmed)	NA (because PCR confirmed)	NA (because PCR confirmed)	NA (because PCR confirmed)	NA (because PCR confirmed)	NA (because PCR confirmed)	inhibition ELISA	ELISA	Not reported	Total antibodies	Paired	Both	1.8 ± 0.9 dpso	16.7 ± 2.9 dpso	1.8 ± 0.9 dpso - 16.7 ± 2.9 dpso	Yes	Not reported
65	8	https://journals.asm.org/doi/10.1128/JCM.01785-17?cookieSet=1	Balmaseda, A., et al. (2018). "Comparison of four serological methods and two reverse transcription-PCR assays for diagnosis and surveillance of Zika virus infection." J CLIN MICROBIOL 56(3).	Angel Balmaseda, José Victor Zambrana, Damaris Collado, Nadezna García, Saira Saborío, Douglas Elizondo, Juan Carlos Mercado, Karla Gonzalez, Cristhiam Cerpas, Andrea Nuñez, Davide Corti, Jesse J. Waggoner, Guillermina Kuan, Raquel Burger-Calderon, Eva Harris	2018	DENV-2	Dengue virus	ZIKV	Spondweni virus group	2	Central America and Caribbean	Nicaragua	Managua	2007	2013	1	Children	Infected patients	0	Not reported	Not reported	Not reported	Not reported	NA	Not reported	Not reported	0	PCR confirmed	Reported		NA (because PCR confirmed)	NA (because PCR confirmed)	NA (because PCR confirmed)	NA (because PCR confirmed)	NA (because PCR confirmed)	NA (because PCR confirmed)	NA (because PCR confirmed)	NA (because PCR confirmed)	ZIKV NS1 BOB ELISA	ELISA	NS1	NS1-antibodies	Paired	Both	1.8 ± 0.9 dpso	16.7 ± 2.9 dpso	1.8 ± 0.9 dpso - 16.7 ± 2.9 dpso	Yes	Not reported
66	8	https://journals.asm.org/doi/10.1128/JCM.01785-17?cookieSet=1	Balmaseda, A., et al. (2018). "Comparison of four serological methods and two reverse transcription-PCR assays for diagnosis and surveillance of Zika virus infection." J CLIN MICROBIOL 56(3).	Angel Balmaseda, José Victor Zambrana, Damaris Collado, Nadezna García, Saira Saborío, Douglas Elizondo, Juan Carlos Mercado, Karla Gonzalez, Cristhiam Cerpas, Andrea Nuñez, Davide Corti, Jesse J. Waggoner, Guillermina Kuan, Raquel Burger-Calderon, Eva Harris	2018	DENV-2	Dengue virus	ZIKV	Spondweni virus group	2	Central America and Caribbean	Nicaragua	Managua	2007	2013	1	Children	Infected patients	0	Not reported	Not reported	Not reported	Not reported	NA	Not reported	Not reported	0	PCR confirmed	Reported		NA (because PCR confirmed)	NA (because PCR confirmed)	NA (because PCR confirmed)	NA (because PCR confirmed)	NA (because PCR confirmed)	NA (because PCR confirmed)	NA (because PCR confirmed)	NA (because PCR confirmed)	ZIKV NS1 BOB ELISA	ELISA	NS1	NS1-antibodies	Paired	Both	1.8 ± 0.9 dpso	∼7 months ± 29 dpso	1.8 ± 0.9 dpso - ∼7 months ± 29 dpso	Yes	Not reported
67	8	https://journals.asm.org/doi/10.1128/JCM.01785-17?cookieSet=1	Balmaseda, A., et al. (2018). "Comparison of four serological methods and two reverse transcription-PCR assays for diagnosis and surveillance of Zika virus infection." J CLIN MICROBIOL 56(3).	Angel Balmaseda, José Victor Zambrana, Damaris Collado, Nadezna García, Saira Saborío, Douglas Elizondo, Juan Carlos Mercado, Karla Gonzalez, Cristhiam Cerpas, Andrea Nuñez, Davide Corti, Jesse J. Waggoner, Guillermina Kuan, Raquel Burger-Calderon, Eva Harris	2018	DENV-3	Dengue virus	ZIKV	Spondweni virus group	2	Central America and Caribbean	Nicaragua	Managua	2007	2013	1	Children	Infected patients	0	Not reported	Not reported	Not reported	Not reported	NA	Not reported	Not reported	0	PCR confirmed	Reported		NA (because PCR confirmed)	NA (because PCR confirmed)	NA (because PCR confirmed)	NA (because PCR confirmed)	NA (because PCR confirmed)	NA (because PCR confirmed)	NA (because PCR confirmed)	NA (because PCR confirmed)	CNDR MAC-ELISA	ELISA	Not reported	IgM	Paired	Both	1.8 ± 0.9 dpso	16.7 ± 2.9 dpso	1.8 ± 0.9 dpso - 16.7 ± 2.9 dpso	Yes	Not reported
68	8	https://journals.asm.org/doi/10.1128/JCM.01785-17?cookieSet=1	Balmaseda, A., et al. (2018). "Comparison of four serological methods and two reverse transcription-PCR assays for diagnosis and surveillance of Zika virus infection." J CLIN MICROBIOL 56(3).	Angel Balmaseda, José Victor Zambrana, Damaris Collado, Nadezna García, Saira Saborío, Douglas Elizondo, Juan Carlos Mercado, Karla Gonzalez, Cristhiam Cerpas, Andrea Nuñez, Davide Corti, Jesse J. Waggoner, Guillermina Kuan, Raquel Burger-Calderon, Eva Harris	2018	DENV-3	Dengue virus	ZIKV	Spondweni virus group	2	Central America and Caribbean	Nicaragua	Managua	2007	2013	1	Children	Infected patients	0	Not reported	Not reported	Not reported	Not reported	NA	Not reported	Not reported	0	PCR confirmed	Reported		NA (because PCR confirmed)	NA (because PCR confirmed)	NA (because PCR confirmed)	NA (because PCR confirmed)	NA (because PCR confirmed)	NA (because PCR confirmed)	NA (because PCR confirmed)	NA (because PCR confirmed)	NIAID-BEI MAC-ELISA	ELISA	Not reported	IgM	Paired	Both	1.8 ± 0.9 dpso	16.7 ± 2.9 dpso	1.8 ± 0.9 dpso - 16.7 ± 2.9 dpso	Yes	Not reported
69	8	https://journals.asm.org/doi/10.1128/JCM.01785-17?cookieSet=1	Balmaseda, A., et al. (2018). "Comparison of four serological methods and two reverse transcription-PCR assays for diagnosis and surveillance of Zika virus infection." J CLIN MICROBIOL 56(3).	Angel Balmaseda, José Victor Zambrana, Damaris Collado, Nadezna García, Saira Saborío, Douglas Elizondo, Juan Carlos Mercado, Karla Gonzalez, Cristhiam Cerpas, Andrea Nuñez, Davide Corti, Jesse J. Waggoner, Guillermina Kuan, Raquel Burger-Calderon, Eva Harris	2018	DENV-3	Dengue virus	ZIKV	Spondweni virus group	2	Central America and Caribbean	Nicaragua	Managua	2007	2013	1	Children	Infected patients	0	Not reported	Not reported	Not reported	Not reported	NA	Not reported	Not reported	0	PCR confirmed	Reported		NA (because PCR confirmed)	NA (because PCR confirmed)	NA (because PCR confirmed)	NA (because PCR confirmed)	NA (because PCR confirmed)	NA (because PCR confirmed)	NA (because PCR confirmed)	NA (because PCR confirmed)	inhibition ELISA	ELISA	Not reported	Total antibodies	Paired	Both	1.8 ± 0.9 dpso	16.7 ± 2.9 dpso	1.8 ± 0.9 dpso - 16.7 ± 2.9 dpso	Yes	Not reported
70	8	https://journals.asm.org/doi/10.1128/JCM.01785-17?cookieSet=1	Balmaseda, A., et al. (2018). "Comparison of four serological methods and two reverse transcription-PCR assays for diagnosis and surveillance of Zika virus infection." J CLIN MICROBIOL 56(3).	Angel Balmaseda, José Victor Zambrana, Damaris Collado, Nadezna García, Saira Saborío, Douglas Elizondo, Juan Carlos Mercado, Karla Gonzalez, Cristhiam Cerpas, Andrea Nuñez, Davide Corti, Jesse J. Waggoner, Guillermina Kuan, Raquel Burger-Calderon, Eva Harris	2018	DENV-3	Dengue virus	ZIKV	Spondweni virus group	2	Central America and Caribbean	Nicaragua	Managua	2007	2013	1	Children	Infected patients	0	Not reported	Not reported	Not reported	Not reported	NA	Not reported	Not reported	0	PCR confirmed	Reported		NA (because PCR confirmed)	NA (because PCR confirmed)	NA (because PCR confirmed)	NA (because PCR confirmed)	NA (because PCR confirmed)	NA (because PCR confirmed)	NA (because PCR confirmed)	NA (because PCR confirmed)	ZIKV NS1 BOB ELISA	ELISA	NS1	NS1-antibodies	Paired	Both	1.8 ± 0.9 dpso	16.7 ± 2.9 dpso	1.8 ± 0.9 dpso - 16.7 ± 2.9 dpso	Yes	Not reported
71	8	https://journals.asm.org/doi/10.1128/JCM.01785-17?cookieSet=1	Balmaseda, A., et al. (2018). "Comparison of four serological methods and two reverse transcription-PCR assays for diagnosis and surveillance of Zika virus infection." J CLIN MICROBIOL 56(3).	Angel Balmaseda, José Victor Zambrana, Damaris Collado, Nadezna García, Saira Saborío, Douglas Elizondo, Juan Carlos Mercado, Karla Gonzalez, Cristhiam Cerpas, Andrea Nuñez, Davide Corti, Jesse J. Waggoner, Guillermina Kuan, Raquel Burger-Calderon, Eva Harris	2018	DENV-3	Dengue virus	ZIKV	Spondweni virus group	2	Central America and Caribbean	Nicaragua	Managua	2007	2013	1	Children	Infected patients	0	Not reported	Not reported	Not reported	Not reported	NA	Not reported	Not reported	0	PCR confirmed	Reported		NA (because PCR confirmed)	NA (because PCR confirmed)	NA (because PCR confirmed)	NA (because PCR confirmed)	NA (because PCR confirmed)	NA (because PCR confirmed)	NA (because PCR confirmed)	NA (because PCR confirmed)	ZIKV NS1 BOB ELISA	ELISA	NS1	NS1-antibodies	Paired	Both	1.8 ± 0.9 dpso	∼7 months ± 29 dpso	1.8 ± 0.9 dpso - ∼7 months ± 29 dpso	Yes	Not reported
72	9	https://www.ncbi.nlm.nih.gov/pmc/articles/PMC5824056/	Premkumar, L., et al. (2018). "Development of envelope protein antigens to serologically differentiate zika virus infection from dengue virus infection." J CLIN MICROBIOL 56(3).	Lakshmanane Premkumar,corresponding authora Matthew Collins,a Stephen Graham,a Guei-Jiun Alice Liou,a Cesar A. Lopez,a Ramesh Jadi,a Angel Balmaseda,b James A. Brackbill,c Reynaldo Dietze,d Erwin Camacho,e Aruna D. De Silva,f,g,* Camila Giuberti,d Helena Lucia dos Reis,d Tulika Singh,h Holly Heimsath,h Daniela Weiskopf,g Alessandro Sette,g Jorge E. Osorio,i Sallie R. Permar,h Michel J. Miley,c He…	2018	DENV	Dengue virus	ZIKV	Spondweni virus group	2	Central America and Caribbean	Nicaragua	Managua	1998	2016	1	Children	Infected patients	0	Not reported	Not reported	Not reported	Not reported	NA	Not reported	Not reported	0	all PCR confirmed (and presence of DENV neutralizing antibodies)	Reported		NA (because PCR confirmed)	NA (because PCR confirmed)	NA (because PCR confirmed)	NA (because PCR confirmed)	NA (because PCR confirmed)	NA (because PCR confirmed)	NA (because PCR confirmed)	NA (because PCR confirmed)	IgG ELISA	ELISA	ZIKV E80	IgG	Single	Early convalescent		∼14 to 23 days, to 3 months	∼14 to 23 days, to 3 months	Yes, based on 4-fold difference with DENV serotypes and ZIKV in VNT assays	Single sera
73	9	https://www.ncbi.nlm.nih.gov/pmc/articles/PMC5824056/	Premkumar, L., et al. (2018). "Development of envelope protein antigens to serologically differentiate zika virus infection from dengue virus infection." J CLIN MICROBIOL 56(3).	Lakshmanane Premkumar,corresponding authora Matthew Collins,a Stephen Graham,a Guei-Jiun Alice Liou,a Cesar A. Lopez,a Ramesh Jadi,a Angel Balmaseda,b James A. Brackbill,c Reynaldo Dietze,d Erwin Camacho,e Aruna D. De Silva,f,g,* Camila Giuberti,d Helena Lucia dos Reis,d Tulika Singh,h Holly Heimsath,h Daniela Weiskopf,g Alessandro Sette,g Jorge E. Osorio,i Sallie R. Permar,h Michel J. Miley,c He…	2018	DENV	Dengue virus	ZIKV	Spondweni virus group	2	Central America and Caribbean	Nicaragua	Managua	1998	2016	1	Children	Infected patients	0	Not reported	Not reported	Not reported	Not reported	NA	Not reported	Not reported	0	all PCR confirmed (and presence of DENV neutralizing antibodies)	Reported		NA (because PCR confirmed)	NA (because PCR confirmed)	NA (because PCR confirmed)	NA (because PCR confirmed)	NA (because PCR confirmed)	NA (because PCR confirmed)	NA (because PCR confirmed)	NA (because PCR confirmed)	IgG ELISA	ELISA	ZIKV E80	IgG	Single	Late convalescent		6 to 12 months after infection	6 to 12 months after infection	Yes, based on 4-fold difference with DENV serotypes and ZIKV in VNT assays	Single sera
74	9	https://www.ncbi.nlm.nih.gov/pmc/articles/PMC5824056/	Premkumar, L., et al. (2018). "Development of envelope protein antigens to serologically differentiate zika virus infection from dengue virus infection." J CLIN MICROBIOL 56(3).	Lakshmanane Premkumar,corresponding authora Matthew Collins,a Stephen Graham,a Guei-Jiun Alice Liou,a Cesar A. Lopez,a Ramesh Jadi,a Angel Balmaseda,b James A. Brackbill,c Reynaldo Dietze,d Erwin Camacho,e Aruna D. De Silva,f,g,* Camila Giuberti,d Helena Lucia dos Reis,d Tulika Singh,h Holly Heimsath,h Daniela Weiskopf,g Alessandro Sette,g Jorge E. Osorio,i Sallie R. Permar,h Michel J. Miley,c He…	2018	DENV	Dengue virus	ZIKV	Spondweni virus group	2	Central America and Caribbean	Nicaragua	Managua	1998	2016	1	Children	Infected patients	0	Not reported	Not reported	Not reported	Not reported	NA	Not reported	Not reported	0	all PCR confirmed (and presence of DENV neutralizing antibodies)	Reported		NA (because PCR confirmed)	NA (because PCR confirmed)	NA (because PCR confirmed)	NA (because PCR confirmed)	NA (because PCR confirmed)	NA (because PCR confirmed)	NA (because PCR confirmed)	NA (because PCR confirmed)	IgG ELISA	ELISA	ZIKV EDI	IgG	Single	Early convalescent		∼14 to 23 days, to 3 months	∼14 to 23 days, to 3 months	Yes, based on 4-fold difference with DENV serotypes and ZIKV in VNT assays	Single sera
75	9	https://www.ncbi.nlm.nih.gov/pmc/articles/PMC5824056/	Premkumar, L., et al. (2018). "Development of envelope protein antigens to serologically differentiate zika virus infection from dengue virus infection." J CLIN MICROBIOL 56(3).	Lakshmanane Premkumar,corresponding authora Matthew Collins,a Stephen Graham,a Guei-Jiun Alice Liou,a Cesar A. Lopez,a Ramesh Jadi,a Angel Balmaseda,b James A. Brackbill,c Reynaldo Dietze,d Erwin Camacho,e Aruna D. De Silva,f,g,* Camila Giuberti,d Helena Lucia dos Reis,d Tulika Singh,h Holly Heimsath,h Daniela Weiskopf,g Alessandro Sette,g Jorge E. Osorio,i Sallie R. Permar,h Michel J. Miley,c He…	2018	DENV	Dengue virus	ZIKV	Spondweni virus group	2	Central America and Caribbean	Nicaragua	Managua	1998	2016	1	Children	Infected patients	0	Not reported	Not reported	Not reported	Not reported	NA	Not reported	Not reported	0	all PCR confirmed (and presence of DENV neutralizing antibodies)	Reported		NA (because PCR confirmed)	NA (because PCR confirmed)	NA (because PCR confirmed)	NA (because PCR confirmed)	NA (because PCR confirmed)	NA (because PCR confirmed)	NA (because PCR confirmed)	NA (because PCR confirmed)	IgG ELISA	ELISA	ZIKV EDI	IgG	Single	Late convalescent		6 to 12 months after infection	6 to 12 months after infection	Yes, based on 4-fold difference with DENV serotypes and ZIKV in VNT assays	Single sera
76	9	https://www.ncbi.nlm.nih.gov/pmc/articles/PMC5824056/	Premkumar, L., et al. (2018). "Development of envelope protein antigens to serologically differentiate zika virus infection from dengue virus infection." J CLIN MICROBIOL 56(3).	Lakshmanane Premkumar,corresponding authora Matthew Collins,a Stephen Graham,a Guei-Jiun Alice Liou,a Cesar A. Lopez,a Ramesh Jadi,a Angel Balmaseda,b James A. Brackbill,c Reynaldo Dietze,d Erwin Camacho,e Aruna D. De Silva,f,g,* Camila Giuberti,d Helena Lucia dos Reis,d Tulika Singh,h Holly Heimsath,h Daniela Weiskopf,g Alessandro Sette,g Jorge E. Osorio,i Sallie R. Permar,h Michel J. Miley,c He…	2018	DENV	Dengue virus	ZIKV	Spondweni virus group	2	Central America and Caribbean	Nicaragua	Managua	1998	2016	1	Children	Infected patients	0	Not reported	Not reported	Not reported	Not reported	NA	Not reported	Not reported	0	all PCR confirmed (and presence of DENV neutralizing antibodies)	Reported		NA (because PCR confirmed)	NA (because PCR confirmed)	NA (because PCR confirmed)	NA (because PCR confirmed)	NA (because PCR confirmed)	NA (because PCR confirmed)	NA (because PCR confirmed)	NA (because PCR confirmed)	IgG ELISA	ELISA	ZIKV EDIII	IgG	Single	Early convalescent		∼14 to 23 days, to 3 months	∼14 to 23 days, to 3 months	Yes, based on 4-fold difference with DENV serotypes and ZIKV in VNT assays	Single sera
77	9	https://www.ncbi.nlm.nih.gov/pmc/articles/PMC5824056/	Premkumar, L., et al. (2018). "Development of envelope protein antigens to serologically differentiate zika virus infection from dengue virus infection." J CLIN MICROBIOL 56(3).	Lakshmanane Premkumar,corresponding authora Matthew Collins,a Stephen Graham,a Guei-Jiun Alice Liou,a Cesar A. Lopez,a Ramesh Jadi,a Angel Balmaseda,b James A. Brackbill,c Reynaldo Dietze,d Erwin Camacho,e Aruna D. De Silva,f,g,* Camila Giuberti,d Helena Lucia dos Reis,d Tulika Singh,h Holly Heimsath,h Daniela Weiskopf,g Alessandro Sette,g Jorge E. Osorio,i Sallie R. Permar,h Michel J. Miley,c He…	2018	DENV	Dengue virus	ZIKV	Spondweni virus group	2	Central America and Caribbean	Nicaragua	Managua	1998	2016	1	Children	Infected patients	0	Not reported	Not reported	Not reported	Not reported	NA	Not reported	Not reported	0	all PCR confirmed (and presence of DENV neutralizing antibodies)	Reported		NA (because PCR confirmed)	NA (because PCR confirmed)	NA (because PCR confirmed)	NA (because PCR confirmed)	NA (because PCR confirmed)	NA (because PCR confirmed)	NA (because PCR confirmed)	NA (because PCR confirmed)	IgG ELISA	ELISA	ZIKV EDIII	IgG	Single	Late convalescent		6 to 12 months after infection	6 to 12 months after infection	Yes, based on 4-fold difference with DENV serotypes and ZIKV in VNT assays	Single sera
78	9	https://www.ncbi.nlm.nih.gov/pmc/articles/PMC5824056/	Premkumar, L., et al. (2018). "Development of envelope protein antigens to serologically differentiate zika virus infection from dengue virus infection." J CLIN MICROBIOL 56(3).	Lakshmanane Premkumar,corresponding authora Matthew Collins,a Stephen Graham,a Guei-Jiun Alice Liou,a Cesar A. Lopez,a Ramesh Jadi,a Angel Balmaseda,b James A. Brackbill,c Reynaldo Dietze,d Erwin Camacho,e Aruna D. De Silva,f,g,* Camila Giuberti,d Helena Lucia dos Reis,d Tulika Singh,h Holly Heimsath,h Daniela Weiskopf,g Alessandro Sette,g Jorge E. Osorio,i Sallie R. Permar,h Michel J. Miley,c He…	2018	DENV	Dengue virus	ZIKV	Spondweni virus group	7	South-East, South and East Asia	Sri lanka	Colombo	Not reported	2018	0	Not reported	Infected patients	0	Not reported	Not reported	Not reported	Not reported	NA	Not reported	Not reported	0	all PCR confirmed (and presence of DENV-specific IgM and IgG in the serum)	Reported		NA (because PCR confirmed)	NA (because PCR confirmed)	NA (because PCR confirmed)	NA (because PCR confirmed)	NA (because PCR confirmed)	NA (because PCR confirmed)	NA (because PCR confirmed)	NA (because PCR confirmed)	IgG ELISA	ELISA	ZIKV E80	IgG	Single	Early convalescent		2 to 12 weeks after infection (11 - 77 days after infection)	2 to 12 weeks after infection (11 - 77 days after infection)	Yes, based on acute sample IgM & IgG testing	Single sera
79	9	https://www.ncbi.nlm.nih.gov/pmc/articles/PMC5824056/	Premkumar, L., et al. (2018). "Development of envelope protein antigens to serologically differentiate zika virus infection from dengue virus infection." J CLIN MICROBIOL 56(3).	Lakshmanane Premkumar,corresponding authora Matthew Collins,a Stephen Graham,a Guei-Jiun Alice Liou,a Cesar A. Lopez,a Ramesh Jadi,a Angel Balmaseda,b James A. Brackbill,c Reynaldo Dietze,d Erwin Camacho,e Aruna D. De Silva,f,g,* Camila Giuberti,d Helena Lucia dos Reis,d Tulika Singh,h Holly Heimsath,h Daniela Weiskopf,g Alessandro Sette,g Jorge E. Osorio,i Sallie R. Permar,h Michel J. Miley,c He…	2018	DENV	Dengue virus	ZIKV	Spondweni virus group	7	South-East, South and East Asia	Sri lanka	Colombo	Not reported	2018	0	Not reported	Infected patients	0	Not reported	Not reported	Not reported	Not reported	NA	Not reported	Not reported	0	all PCR confirmed (and presence of DENV-specific IgM and IgG in the serum)	Reported		NA (because PCR confirmed)	NA (because PCR confirmed)	NA (because PCR confirmed)	NA (because PCR confirmed)	NA (because PCR confirmed)	NA (because PCR confirmed)	NA (because PCR confirmed)	NA (because PCR confirmed)	IgG ELISA	ELISA	ZIKV EDI	IgG	Single	Early convalescent		2 to 12 weeks after infection (11 - 77 days after infection)	2 to 12 weeks after infection (11 - 77 days after infection)	Yes, based on acute sample IgM & IgG testing	Single sera
80	9	https://www.ncbi.nlm.nih.gov/pmc/articles/PMC5824056/	Premkumar, L., et al. (2018). "Development of envelope protein antigens to serologically differentiate zika virus infection from dengue virus infection." J CLIN MICROBIOL 56(3).	Lakshmanane Premkumar,corresponding authora Matthew Collins,a Stephen Graham,a Guei-Jiun Alice Liou,a Cesar A. Lopez,a Ramesh Jadi,a Angel Balmaseda,b James A. Brackbill,c Reynaldo Dietze,d Erwin Camacho,e Aruna D. De Silva,f,g,* Camila Giuberti,d Helena Lucia dos Reis,d Tulika Singh,h Holly Heimsath,h Daniela Weiskopf,g Alessandro Sette,g Jorge E. Osorio,i Sallie R. Permar,h Michel J. Miley,c He…	2018	DENV	Dengue virus	ZIKV	Spondweni virus group	7	South-East, South and East Asia	Sri lanka	Colombo	Not reported	2018	0	Not reported	Infected patients	0	Not reported	Not reported	Not reported	Not reported	NA	Not reported	Not reported	0	all PCR confirmed (and presence of DENV-specific IgM and IgG in the serum)	Reported		NA (because PCR confirmed)	NA (because PCR confirmed)	NA (because PCR confirmed)	NA (because PCR confirmed)	NA (because PCR confirmed)	NA (because PCR confirmed)	NA (because PCR confirmed)	NA (because PCR confirmed)	IgG ELISA	ELISA	ZIKV EDIII	IgG	Single	Early convalescent		2 to 12 weeks after infection (11 - 77 days after infection)	2 to 12 weeks after infection (11 - 77 days after infection)	Yes, based on acute sample IgM & IgG testing	Single sera
81	9	https://www.ncbi.nlm.nih.gov/pmc/articles/PMC5824056/	Premkumar, L., et al. (2018). "Development of envelope protein antigens to serologically differentiate zika virus infection from dengue virus infection." J CLIN MICROBIOL 56(3).	Lakshmanane Premkumar,corresponding authora Matthew Collins,a Stephen Graham,a Guei-Jiun Alice Liou,a Cesar A. Lopez,a Ramesh Jadi,a Angel Balmaseda,b James A. Brackbill,c Reynaldo Dietze,d Erwin Camacho,e Aruna D. De Silva,f,g,* Camila Giuberti,d Helena Lucia dos Reis,d Tulika Singh,h Holly Heimsath,h Daniela Weiskopf,g Alessandro Sette,g Jorge E. Osorio,i Sallie R. Permar,h Michel J. Miley,c He…	2018	DENV	Dengue virus	ZIKV	Spondweni virus group	1	North America	US	North Carolina	Not reported	2018	0	Not reported	Travellers	2, 3, 7	Central America and Caribbean, South America, South-East, South and East Asia	Yes	Bolivia, Guyana, Nicaragua, Paraguay, Brazil, India, Dominican Republic, Puerto Rico	Not reported	NA	Not reported	Not reported	0	Presence of DENV neutralizing antibodies, 4-fold higher than ZIKV	Reported	Presence of DENV neutralizing antibodies	FRNT	Not reported	Not reported	Not reported	Not reported	Whole virus	Reported	Neutralizing antibodies	IgG ELISA	ELISA	ZIKV E80	IgG	Single	Late convalescent		>12 weeks post infection)	>12 weeks post infection)	Yes, based on 4-fold difference with DENV serotypes and ZIKV in VNT assays	Single sera
82	9	https://www.ncbi.nlm.nih.gov/pmc/articles/PMC5824056/	Premkumar, L., et al. (2018). "Development of envelope protein antigens to serologically differentiate zika virus infection from dengue virus infection." J CLIN MICROBIOL 56(3).	Lakshmanane Premkumar,corresponding authora Matthew Collins,a Stephen Graham,a Guei-Jiun Alice Liou,a Cesar A. Lopez,a Ramesh Jadi,a Angel Balmaseda,b James A. Brackbill,c Reynaldo Dietze,d Erwin Camacho,e Aruna D. De Silva,f,g,* Camila Giuberti,d Helena Lucia dos Reis,d Tulika Singh,h Holly Heimsath,h Daniela Weiskopf,g Alessandro Sette,g Jorge E. Osorio,i Sallie R. Permar,h Michel J. Miley,c He…	2018	DENV	Dengue virus	ZIKV	Spondweni virus group	1	North America	US	North Carolina	Not reported	2018	0	Not reported	Travellers	2, 3, 7	Central America and Caribbean, South America, South-East, South and East Asia	Yes	Bolivia, Guyana, Nicaragua, Paraguay, Brazil, India, Dominican Republic, Puerto Rico	Not reported	NA	Not reported	Not reported	0	Presence of DENV neutralizing antibodies, 4-fold higher than ZIKV	Reported	Presence of DENV neutralizing antibodies	FRNT	Not reported	Not reported	Not reported	Not reported	Whole virus	Reported	Neutralizing antibodies	IgG ELISA	ELISA	ZIKV EDI	IgG	Single	Late convalescent		>12 weeks post infection)	>12 weeks post infection)	Yes, based on 4-fold difference with DENV serotypes and ZIKV in VNT assays	Single sera
83	9	https://www.ncbi.nlm.nih.gov/pmc/articles/PMC5824056/	Premkumar, L., et al. (2018). "Development of envelope protein antigens to serologically differentiate zika virus infection from dengue virus infection." J CLIN MICROBIOL 56(3).	Lakshmanane Premkumar,corresponding authora Matthew Collins,a Stephen Graham,a Guei-Jiun Alice Liou,a Cesar A. Lopez,a Ramesh Jadi,a Angel Balmaseda,b James A. Brackbill,c Reynaldo Dietze,d Erwin Camacho,e Aruna D. De Silva,f,g,* Camila Giuberti,d Helena Lucia dos Reis,d Tulika Singh,h Holly Heimsath,h Daniela Weiskopf,g Alessandro Sette,g Jorge E. Osorio,i Sallie R. Permar,h Michel J. Miley,c He…	2018	DENV	Dengue virus	ZIKV	Spondweni virus group	1	North America	US	North Carolina	Not reported	2018	0	Not reported	Travellers	2, 3, 7	Central America and Caribbean, South America, South-East, South and East Asia	Yes	Bolivia, Guyana, Nicaragua, Paraguay, Brazil, India, Dominican Republic, Puerto Rico	Not reported	NA	Not reported	Not reported	0	Presence of DENV neutralizing antibodies, 4-fold higher than ZIKV	Reported	Presence of DENV neutralizing antibodies	FRNT	Not reported	Not reported	Not reported	Not reported	Whole virus	Reported	Neutralizing antibodies	IgG ELISA	ELISA	ZIKV EDIII	IgG	Single	Late convalescent		>12 weeks post infection)	>12 weeks post infection)	Yes, based on 4-fold difference with DENV serotypes and ZIKV in VNT assays	Single sera
84	10	https://www.ncbi.nlm.nih.gov/pmc/articles/PMC5744200/	Lindsey, N. P., et al. (2018). "Ability to serologically confirm recent Zika virus infection in areas with varying past incidence of dengue virus infection in the United States and U.S. Territories in 2016." J CLIN MICROBIOL 56(1).	Nicole P. Lindsey,corresponding authora J. Erin Staples,a Krista Powell,c Ingrid B. Rabe,a Marc Fischer,a Ann M. Powers,a Olga I. Kosoy,a Eric C. Mossel,a Jorge L. Munoz-Jordan,b Manuela Beltran,b W. Thane Hancock,d Karrie-Ann E. Toews,d Esther M. Ellis,e Brett R. Ellis,e Amanda J. Panella,a Alison J. Basile,a Amanda E. Calvert,a Janeen Laven,a Christin H. Goodman,a Carolyn V. Gould,a Stacey W. M…	2018	DENV	Dengue virus	ZIKV	Spondweni virus group	1	North America	US	all 50 US states	2016	2016	3	Child and adult	Not reported	0	Not reported	Not reported	Not reported	Not reported	NA	Not reported	Not reported	0	PCR or PRNT Pos (DENV pos en ZIKV neg PRNT)	Reported	PRNT Pos (DENV pos en ZIKV neg PRNT)	PRNT	Not reported	Not reported	Not reported	Not reported	Whole virus	Reported	Neutralizing antibodies	IgM MAC ELISA	ELISA	Not reported	IgM	Not reported	Not reported	Not reported	Not reported	Not reported	Not reported	Not reported
85	10	https://www.ncbi.nlm.nih.gov/pmc/articles/PMC5744200/	Lindsey, N. P., et al. (2018). "Ability to serologically confirm recent Zika virus infection in areas with varying past incidence of dengue virus infection in the United States and U.S. Territories in 2016." J CLIN MICROBIOL 56(1).	Nicole P. Lindsey,corresponding authora J. Erin Staples,a Krista Powell,c Ingrid B. Rabe,a Marc Fischer,a Ann M. Powers,a Olga I. Kosoy,a Eric C. Mossel,a Jorge L. Munoz-Jordan,b Manuela Beltran,b W. Thane Hancock,d Karrie-Ann E. Toews,d Esther M. Ellis,e Brett R. Ellis,e Amanda J. Panella,a Alison J. Basile,a Amanda E. Calvert,a Janeen Laven,a Christin H. Goodman,a Carolyn V. Gould,a Stacey W. M…	2018	DENV	Dengue virus	ZIKV	Spondweni virus group	2	Central America and Caribbean		U.S. Virgin Islands	2016	2016	3	Child and adult	Infected patients	0	Not reported	Not reported	Not reported	Not reported	NA	Not reported	Not reported	0	PCR or PRNT Pos (DENV pos en ZIKV neg PRNT)	Reported	PRNT Pos (DENV pos en ZIKV neg PRNT)	PRNT	Not reported	Not reported	Not reported	Not reported	Whole virus	Reported	Neutralizing antibodies	IgM MAC ELISA	ELISA	Not reported	IgM	Not reported	Not reported	Not reported	Not reported	Not reported	Not reported	Not reported
86	10	https://www.ncbi.nlm.nih.gov/pmc/articles/PMC5744200/	Lindsey, N. P., et al. (2018). "Ability to serologically confirm recent Zika virus infection in areas with varying past incidence of dengue virus infection in the United States and U.S. Territories in 2016." J CLIN MICROBIOL 56(1).	Nicole P. Lindsey,corresponding authora J. Erin Staples,a Krista Powell,c Ingrid B. Rabe,a Marc Fischer,a Ann M. Powers,a Olga I. Kosoy,a Eric C. Mossel,a Jorge L. Munoz-Jordan,b Manuela Beltran,b W. Thane Hancock,d Karrie-Ann E. Toews,d Esther M. Ellis,e Brett R. Ellis,e Amanda J. Panella,a Alison J. Basile,a Amanda E. Calvert,a Janeen Laven,a Christin H. Goodman,a Carolyn V. Gould,a Stacey W. M…	2018	DENV	Dengue virus	ZIKV	Spondweni virus group	8	Oceania	US	American Samoa	2016	2016	3	Child and adult	Infected patients	0	Not reported	Not reported	Not reported	Not reported	NA	Not reported	Not reported	0	PCR or PRNT Pos (DENV pos en ZIKV neg PRNT)	Reported	PRNT Pos (DENV pos en ZIKV neg PRNT)	PRNT	Not reported	Not reported	Not reported	Not reported	Whole virus	Reported	Neutralizing antibodies	IgM MAC ELISA	ELISA	Not reported	IgM	Not reported	Not reported	Not reported	Not reported	Not reported	Not reported	Not reported
87	10	https://www.ncbi.nlm.nih.gov/pmc/articles/PMC5744200/	Lindsey, N. P., et al. (2018). "Ability to serologically confirm recent Zika virus infection in areas with varying past incidence of dengue virus infection in the United States and U.S. Territories in 2016." J CLIN MICROBIOL 56(1).	Nicole P. Lindsey,corresponding authora J. Erin Staples,a Krista Powell,c Ingrid B. Rabe,a Marc Fischer,a Ann M. Powers,a Olga I. Kosoy,a Eric C. Mossel,a Jorge L. Munoz-Jordan,b Manuela Beltran,b W. Thane Hancock,d Karrie-Ann E. Toews,d Esther M. Ellis,e Brett R. Ellis,e Amanda J. Panella,a Alison J. Basile,a Amanda E. Calvert,a Janeen Laven,a Christin H. Goodman,a Carolyn V. Gould,a Stacey W. M…	2018	DENV	Dengue virus	ZIKV	Spondweni virus group	2	Central America and Caribbean		Puerto Rico	2016	2016	3	Child and adult	Infected patients	0	Not reported	Not reported	Not reported	Not reported	NA	Not reported	Not reported	0	PCR or PRNT Pos (DENV pos en ZIKV neg PRNT)	Reported	PRNT Pos (DENV pos en ZIKV neg PRNT)	PRNT	Not reported	Not reported	Not reported	Not reported	Whole virus	Reported	Neutralizing antibodies	IgM MAC ELISA	ELISA	Not reported	IgM	Not reported	Not reported	Not reported	Not reported	Not reported	Not reported	Not reported
88	11	https://pubmed.ncbi.nlm.nih.gov/29020226/	Lai, L., et al. (2018). "Innate, T-, and B-Cell Responses in Acute Human Zika Patients." CLIN INFECT DIS 66(1): 1-10.	Lilin Lai 1, Nadine Rouphael 1, Yongxian Xu 1, Muktha S Natrajan 1, Allison Beck 1, Mari Hart 1, Matthew Feldhammer 2, Amanda Feldpausch 3, Charles Hill 2, Henry Wu 4, Jessica K Fairley 4, Pamela Lankford-Turner 1, Nicole Kasher 1, Patrick Rago 2, Yi-Juan Hu 5, Srilatha Edupuganti 1, Shital M Patel 6, Kristy O Murray 7, Mark J Mulligan 1; Emory Zika Patient Study Team	2018	ZIKV	Spondweni virus group	DENV-1	Dengue virus	1	North America	US	Not reported	Not reported	2018	2	Adults	Travellers	2	Central America and Caribbean	Yes	Belize, Honduras, Jamaica, multiple different Caribbean islands	Not reported	NA	Not reported	Not reported	0	PCR confirmed (and ZIKV FRNT pos in sample >7 dpso)	Reported		NA (because PCR confirmed)	NA (because PCR confirmed)	NA (because PCR confirmed)	NA (because PCR confirmed)	NA (because PCR confirmed)	NA (because PCR confirmed)	NA (because PCR confirmed)	NA (because PCR confirmed)	FRNT	Virus neutralization assay	Whole virus	Neutralizing antibodies	Both	Convalescent		>7 dpso	>7 dpso	Yes, risk assessment: Likely no prior arbovirus exposure	No
89	11	https://pubmed.ncbi.nlm.nih.gov/29020226/	Lai, L., et al. (2018). "Innate, T-, and B-Cell Responses in Acute Human Zika Patients." CLIN INFECT DIS 66(1): 1-10.	Lilin Lai 1, Nadine Rouphael 1, Yongxian Xu 1, Muktha S Natrajan 1, Allison Beck 1, Mari Hart 1, Matthew Feldhammer 2, Amanda Feldpausch 3, Charles Hill 2, Henry Wu 4, Jessica K Fairley 4, Pamela Lankford-Turner 1, Nicole Kasher 1, Patrick Rago 2, Yi-Juan Hu 5, Srilatha Edupuganti 1, Shital M Patel 6, Kristy O Murray 7, Mark J Mulligan 1; Emory Zika Patient Study Team	2018	ZIKV	Spondweni virus group	DENV-1	Dengue virus	1	North America	US	Not reported	Not reported	2018	2	Adults	Travellers	2	Central America and Caribbean	Yes	Belize, Honduras, Jamaica, multiple different Caribbean islands	Not reported	NA	Yes	Some YFV vaccination	9	PCR confirmed (and ZIKV FRNT pos in sample >7 dpso)	Reported		NA (because PCR confirmed)	NA (because PCR confirmed)	NA (because PCR confirmed)	NA (because PCR confirmed)	NA (because PCR confirmed)	NA (because PCR confirmed)	NA (because PCR confirmed)	NA (because PCR confirmed)	FRNT	Virus neutralization assay	Whole virus	Neutralizing antibodies	Both	Convalescent		>7 dpso	>7 dpso	Yes, risk assessment: (Likely) prior arbovirus exposure	No
90	11	https://pubmed.ncbi.nlm.nih.gov/29020226/	Lai, L., et al. (2018). "Innate, T-, and B-Cell Responses in Acute Human Zika Patients." CLIN INFECT DIS 66(1): 1-10.	Lilin Lai 1, Nadine Rouphael 1, Yongxian Xu 1, Muktha S Natrajan 1, Allison Beck 1, Mari Hart 1, Matthew Feldhammer 2, Amanda Feldpausch 3, Charles Hill 2, Henry Wu 4, Jessica K Fairley 4, Pamela Lankford-Turner 1, Nicole Kasher 1, Patrick Rago 2, Yi-Juan Hu 5, Srilatha Edupuganti 1, Shital M Patel 6, Kristy O Murray 7, Mark J Mulligan 1; Emory Zika Patient Study Team	2018	ZIKV	Spondweni virus group	DENV-2	Dengue virus	1	North America	US	Not reported	Not reported	2018	2	Adults	Travellers	2	Central America and Caribbean	Yes	Belize, Honduras, Jamaica, multiple different Caribbean islands	Not reported	NA	Not reported	Not reported	0	PCR confirmed (and ZIKV FRNT pos in sample >7 dpso)	Reported		NA (because PCR confirmed)	NA (because PCR confirmed)	NA (because PCR confirmed)	NA (because PCR confirmed)	NA (because PCR confirmed)	NA (because PCR confirmed)	NA (because PCR confirmed)	NA (because PCR confirmed)	FRNT	Virus neutralization assay	Whole virus	Neutralizing antibodies	Both	Convalescent		>7 dpso	>7 dpso	Yes, risk assessment: Likely no prior arbovirus exposure	No
91	11	https://pubmed.ncbi.nlm.nih.gov/29020226/	Lai, L., et al. (2018). "Innate, T-, and B-Cell Responses in Acute Human Zika Patients." CLIN INFECT DIS 66(1): 1-10.	Lilin Lai 1, Nadine Rouphael 1, Yongxian Xu 1, Muktha S Natrajan 1, Allison Beck 1, Mari Hart 1, Matthew Feldhammer 2, Amanda Feldpausch 3, Charles Hill 2, Henry Wu 4, Jessica K Fairley 4, Pamela Lankford-Turner 1, Nicole Kasher 1, Patrick Rago 2, Yi-Juan Hu 5, Srilatha Edupuganti 1, Shital M Patel 6, Kristy O Murray 7, Mark J Mulligan 1; Emory Zika Patient Study Team	2018	ZIKV	Spondweni virus group	DENV-2	Dengue virus	1	North America	US	Not reported	Not reported	2018	2	Adults	Travellers	2	Central America and Caribbean	Yes	Belize, Honduras, Jamaica, multiple different Caribbean islands	Not reported	NA	Yes	Some YFV vaccination	9	PCR confirmed (and ZIKV FRNT pos in sample >7 dpso)	Reported		NA (because PCR confirmed)	NA (because PCR confirmed)	NA (because PCR confirmed)	NA (because PCR confirmed)	NA (because PCR confirmed)	NA (because PCR confirmed)	NA (because PCR confirmed)	NA (because PCR confirmed)	FRNT	Virus neutralization assay	Whole virus	Neutralizing antibodies	Both	Convalescent		>7 dpso	>7 dpso	Yes, risk assessment: (Likely) prior arbovirus exposure	No
92	11	https://pubmed.ncbi.nlm.nih.gov/29020226/	Lai, L., et al. (2018). "Innate, T-, and B-Cell Responses in Acute Human Zika Patients." CLIN INFECT DIS 66(1): 1-10.	Lilin Lai 1, Nadine Rouphael 1, Yongxian Xu 1, Muktha S Natrajan 1, Allison Beck 1, Mari Hart 1, Matthew Feldhammer 2, Amanda Feldpausch 3, Charles Hill 2, Henry Wu 4, Jessica K Fairley 4, Pamela Lankford-Turner 1, Nicole Kasher 1, Patrick Rago 2, Yi-Juan Hu 5, Srilatha Edupuganti 1, Shital M Patel 6, Kristy O Murray 7, Mark J Mulligan 1; Emory Zika Patient Study Team	2018	ZIKV	Spondweni virus group	DENV-3	Dengue virus	1	North America	US	Not reported	Not reported	2018	2	Adults	Travellers	2	Central America and Caribbean	Yes	Belize, Honduras, Jamaica, multiple different Caribbean islands	Not reported	NA	Not reported	Not reported	0	PCR confirmed (and ZIKV FRNT pos in sample >7 dpso)	Reported		NA (because PCR confirmed)	NA (because PCR confirmed)	NA (because PCR confirmed)	NA (because PCR confirmed)	NA (because PCR confirmed)	NA (because PCR confirmed)	NA (because PCR confirmed)	NA (because PCR confirmed)	FRNT	Virus neutralization assay	Whole virus	Neutralizing antibodies	Both	Convalescent		>7 dpso	>7 dpso	Yes, risk assessment: Likely no prior arbovirus exposure	No
93	11	https://pubmed.ncbi.nlm.nih.gov/29020226/	Lai, L., et al. (2018). "Innate, T-, and B-Cell Responses in Acute Human Zika Patients." CLIN INFECT DIS 66(1): 1-10.	Lilin Lai 1, Nadine Rouphael 1, Yongxian Xu 1, Muktha S Natrajan 1, Allison Beck 1, Mari Hart 1, Matthew Feldhammer 2, Amanda Feldpausch 3, Charles Hill 2, Henry Wu 4, Jessica K Fairley 4, Pamela Lankford-Turner 1, Nicole Kasher 1, Patrick Rago 2, Yi-Juan Hu 5, Srilatha Edupuganti 1, Shital M Patel 6, Kristy O Murray 7, Mark J Mulligan 1; Emory Zika Patient Study Team	2018	ZIKV	Spondweni virus group	DENV-3	Dengue virus	1	North America	US	Not reported	Not reported	2018	2	Adults	Travellers	2	Central America and Caribbean	Yes	Belize, Honduras, Jamaica, multiple different Caribbean islands	Not reported	NA	Yes	Some YFV vaccination	9	PCR confirmed (and ZIKV FRNT pos in sample >7 dpso)	Reported		NA (because PCR confirmed)	NA (because PCR confirmed)	NA (because PCR confirmed)	NA (because PCR confirmed)	NA (because PCR confirmed)	NA (because PCR confirmed)	NA (because PCR confirmed)	NA (because PCR confirmed)	FRNT	Virus neutralization assay	Whole virus	Neutralizing antibodies	Both	Convalescent		>7 dpso	>7 dpso	Yes, risk assessment: (Likely) prior arbovirus exposure	No
94	11	https://pubmed.ncbi.nlm.nih.gov/29020226/	Lai, L., et al. (2018). "Innate, T-, and B-Cell Responses in Acute Human Zika Patients." CLIN INFECT DIS 66(1): 1-10.	Lilin Lai 1, Nadine Rouphael 1, Yongxian Xu 1, Muktha S Natrajan 1, Allison Beck 1, Mari Hart 1, Matthew Feldhammer 2, Amanda Feldpausch 3, Charles Hill 2, Henry Wu 4, Jessica K Fairley 4, Pamela Lankford-Turner 1, Nicole Kasher 1, Patrick Rago 2, Yi-Juan Hu 5, Srilatha Edupuganti 1, Shital M Patel 6, Kristy O Murray 7, Mark J Mulligan 1; Emory Zika Patient Study Team	2018	ZIKV	Spondweni virus group	DENV-4	Dengue virus	1	North America	US	Not reported	Not reported	2018	2	Adults	Travellers	2	Central America and Caribbean	Yes	Belize, Honduras, Jamaica, multiple different Caribbean islands	Not reported	NA	Not reported	Not reported	0	PCR confirmed (and ZIKV FRNT pos in sample >7 dpso)	Reported		NA (because PCR confirmed)	NA (because PCR confirmed)	NA (because PCR confirmed)	NA (because PCR confirmed)	NA (because PCR confirmed)	NA (because PCR confirmed)	NA (because PCR confirmed)	NA (because PCR confirmed)	FRNT	Virus neutralization assay	Whole virus	Neutralizing antibodies	Both	Convalescent		>7 dpso	>7 dpso	Yes, risk assessment: Likely no prior arbovirus exposure	No
95	11	https://pubmed.ncbi.nlm.nih.gov/29020226/	Lai, L., et al. (2018). "Innate, T-, and B-Cell Responses in Acute Human Zika Patients." CLIN INFECT DIS 66(1): 1-10.	Lilin Lai 1, Nadine Rouphael 1, Yongxian Xu 1, Muktha S Natrajan 1, Allison Beck 1, Mari Hart 1, Matthew Feldhammer 2, Amanda Feldpausch 3, Charles Hill 2, Henry Wu 4, Jessica K Fairley 4, Pamela Lankford-Turner 1, Nicole Kasher 1, Patrick Rago 2, Yi-Juan Hu 5, Srilatha Edupuganti 1, Shital M Patel 6, Kristy O Murray 7, Mark J Mulligan 1; Emory Zika Patient Study Team	2018	ZIKV	Spondweni virus group	DENV-4	Dengue virus	1	North America	US	Not reported	Not reported	2018	2	Adults	Travellers	2	Central America and Caribbean	Yes	Belize, Honduras, Jamaica, multiple different Caribbean islands	Not reported	NA	Yes	Some YFV vaccination	9	PCR confirmed (and ZIKV FRNT pos in sample >7 dpso)	Reported		NA (because PCR confirmed)	NA (because PCR confirmed)	NA (because PCR confirmed)	NA (because PCR confirmed)	NA (because PCR confirmed)	NA (because PCR confirmed)	NA (because PCR confirmed)	NA (because PCR confirmed)	FRNT	Virus neutralization assay	Whole virus	Neutralizing antibodies	Both	Convalescent		>7 dpso	>7 dpso	Yes, risk assessment: (Likely) prior arbovirus exposure	No
96	11	https://pubmed.ncbi.nlm.nih.gov/29020226/	Lai, L., et al. (2018). "Innate, T-, and B-Cell Responses in Acute Human Zika Patients." CLIN INFECT DIS 66(1): 1-10.	Lilin Lai 1, Nadine Rouphael 1, Yongxian Xu 1, Muktha S Natrajan 1, Allison Beck 1, Mari Hart 1, Matthew Feldhammer 2, Amanda Feldpausch 3, Charles Hill 2, Henry Wu 4, Jessica K Fairley 4, Pamela Lankford-Turner 1, Nicole Kasher 1, Patrick Rago 2, Yi-Juan Hu 5, Srilatha Edupuganti 1, Shital M Patel 6, Kristy O Murray 7, Mark J Mulligan 1; Emory Zika Patient Study Team	2018	ZIKV	Spondweni virus group	WNV	Japanese encephalitis	1	North America	US	Not reported	Not reported	2018	2	Adults	Travellers	2	Central America and Caribbean	Yes	Belize, Honduras, Jamaica, multiple different Caribbean islands	Not reported	NA	Not reported	Not reported	0	PCR confirmed (and ZIKV FRNT pos in sample >7 dpso)	Reported		NA (because PCR confirmed)	NA (because PCR confirmed)	NA (because PCR confirmed)	NA (because PCR confirmed)	NA (because PCR confirmed)	NA (because PCR confirmed)	NA (because PCR confirmed)	NA (because PCR confirmed)	IgG ELISA	ELISA	Not reported	IgG	Both	Convalescent		>7 dpso	>7 dpso	Yes, risk assessment: Likely no prior arbovirus exposure	No
97	11	https://pubmed.ncbi.nlm.nih.gov/29020226/	Lai, L., et al. (2018). "Innate, T-, and B-Cell Responses in Acute Human Zika Patients." CLIN INFECT DIS 66(1): 1-10.	Lilin Lai 1, Nadine Rouphael 1, Yongxian Xu 1, Muktha S Natrajan 1, Allison Beck 1, Mari Hart 1, Matthew Feldhammer 2, Amanda Feldpausch 3, Charles Hill 2, Henry Wu 4, Jessica K Fairley 4, Pamela Lankford-Turner 1, Nicole Kasher 1, Patrick Rago 2, Yi-Juan Hu 5, Srilatha Edupuganti 1, Shital M Patel 6, Kristy O Murray 7, Mark J Mulligan 1; Emory Zika Patient Study Team	2018	ZIKV	Spondweni virus group	WNV	Japanese encephalitis	1	North America	US	Not reported	Not reported	2018	2	Adults	Travellers	2	Central America and Caribbean	Yes	Belize, Honduras, Jamaica, multiple different Caribbean islands	Not reported	NA	Yes	Some YFV vaccination	9	PCR confirmed (and ZIKV FRNT pos in sample >7 dpso)	Reported		NA (because PCR confirmed)	NA (because PCR confirmed)	NA (because PCR confirmed)	NA (because PCR confirmed)	NA (because PCR confirmed)	NA (because PCR confirmed)	NA (because PCR confirmed)	NA (because PCR confirmed)	IgG ELISA	ELISA	Not reported	IgG	Both	Convalescent		>7 dpso	>7 dpso	Yes, risk assessment: (Likely) prior arbovirus exposure	No
98	12	https://journals.plos.org/plosntds/article?id=10.1371/journal.pntd.0006055	Magalhaes, T., et al. (2017). "Zika virus displacement by a chikungunya outbreak in Recife, Brazil." PLoS Negl Trop Dis 11(11).	Tereza Magalhaes ,Cynthia Braga,Marli T. Cordeiro,Andre L. S. Oliveira,Priscila M. S. Castanha,Ana Paula R. Maciel,Nathalia M. L. Amancio,Pollyanne N. Gouveia,Valter J. Peixoto-da-Silva Jr.,Thaciana F. L. Peixoto,Helena Britto,Priscilla V. Lima,Andreza R. S. Lima, [ ... ],Ernesto T. A. Marques	2017	ZIKV	Spondweni virus group	DENV	Dengue virus	3	South America	Brazil	Recife Metropolitan Region	2015	2016	3	Child and adult	Infected patients	0	Not reported	Not reported	Not reported	Not reported	NA	Not reported	Not reported	0	PCR confirmed (and all ZIKV IgM and PRNT pos)	Reported		NA (because PCR confirmed)	NA (because PCR confirmed)	NA (because PCR confirmed)	NA (because PCR confirmed)	NA (because PCR confirmed)	NA (because PCR confirmed)	NA (because PCR confirmed)	NA (because PCR confirmed)	DENV IgM capture ELISA in-house	ELISA	Not reported	IgM	Single	Convalescent		13-29 dpso	13-29 dpso	Yes, by testing the acute serum sample for DENV IgM and IgG antibodies
99	12	https://journals.plos.org/plosntds/article?id=10.1371/journal.pntd.0006055	Magalhaes, T., et al. (2017). "Zika virus displacement by a chikungunya outbreak in Recife, Brazil." PLoS Negl Trop Dis 11(11).	Tereza Magalhaes ,Cynthia Braga,Marli T. Cordeiro,Andre L. S. Oliveira,Priscila M. S. Castanha,Ana Paula R. Maciel,Nathalia M. L. Amancio,Pollyanne N. Gouveia,Valter J. Peixoto-da-Silva Jr.,Thaciana F. L. Peixoto,Helena Britto,Priscilla V. Lima,Andreza R. S. Lima, [ ... ],Ernesto T. A. Marques	2017	ZIKV	Spondweni virus group	CHIKV	Semliki forest	3	South America	Brazil	Recife Metropolitan Region	2015	2016	3	Child and adult	Infected patients	0	Not reported	Not reported	Not reported	Not reported	NA	Not reported	Not reported	0	PCR confirmed (and all ZIKV IgM and PRNT pos)	Reported		NA (because PCR confirmed)	NA (because PCR confirmed)	NA (because PCR confirmed)	NA (because PCR confirmed)	NA (because PCR confirmed)	NA (because PCR confirmed)	NA (because PCR confirmed)	NA (because PCR confirmed)	CHIKV IgM capture ELISA in-house	ELISA	Not reported	IgM	Single	Convalescent		13-29 dpso	13-29 dpso	Yes, by testing the acute serum sample for DENV IgM and IgG antibodies
100	12	https://journals.plos.org/plosntds/article?id=10.1371/journal.pntd.0006055	Magalhaes, T., et al. (2017). "Zika virus displacement by a chikungunya outbreak in Recife, Brazil." PLoS Negl Trop Dis 11(11).	Tereza Magalhaes ,Cynthia Braga,Marli T. Cordeiro,Andre L. S. Oliveira,Priscila M. S. Castanha,Ana Paula R. Maciel,Nathalia M. L. Amancio,Pollyanne N. Gouveia,Valter J. Peixoto-da-Silva Jr.,Thaciana F. L. Peixoto,Helena Britto,Priscilla V. Lima,Andreza R. S. Lima, [ ... ],Ernesto T. A. Marques	2017	ZIKV	Spondweni virus group	DENV	Dengue virus	3	South America	Brazil	Recife Metropolitan Region	2015	2016	3	Child and adult	Infected patients	0	Not reported	Not reported	Not reported	Not reported	NA	Not reported	Not reported	0	PCR confirmed (and all ZIKV IgM and PRNT pos)	Reported		NA (because PCR confirmed)	NA (because PCR confirmed)	NA (because PCR confirmed)	NA (because PCR confirmed)	NA (because PCR confirmed)	NA (because PCR confirmed)	NA (because PCR confirmed)	NA (because PCR confirmed)	DENV IgM capture ELISA panbio	ELISA	Not reported	IgM	Single	Convalescent		13-29 dpso	13-29 dpso	Yes, by testing the acute serum sample for DENV IgM and IgG antibodies
101	12	https://journals.plos.org/plosntds/article?id=10.1371/journal.pntd.0006055	Magalhaes, T., et al. (2017). "Zika virus displacement by a chikungunya outbreak in Recife, Brazil." PLoS Negl Trop Dis 11(11).	Tereza Magalhaes ,Cynthia Braga,Marli T. Cordeiro,Andre L. S. Oliveira,Priscila M. S. Castanha,Ana Paula R. Maciel,Nathalia M. L. Amancio,Pollyanne N. Gouveia,Valter J. Peixoto-da-Silva Jr.,Thaciana F. L. Peixoto,Helena Britto,Priscilla V. Lima,Andreza R. S. Lima, [ ... ],Ernesto T. A. Marques	2017	ZIKV	Spondweni virus group	DENV	Dengue virus	3	South America	Brazil	Recife Metropolitan Region	2015	2016	3	Child and adult	Infected patients	0	Not reported	Not reported	Not reported	Not reported	NA	Not reported	Not reported	0	PCR confirmed (and all ZIKV IgM and PRNT pos)	Reported		NA (because PCR confirmed)	NA (because PCR confirmed)	NA (because PCR confirmed)	NA (because PCR confirmed)	NA (because PCR confirmed)	NA (because PCR confirmed)	NA (because PCR confirmed)	NA (because PCR confirmed)	DENV IgG capture ELISA panbio	ELISA	Not reported	IgG	Single	Convalescent		13-29 dpso	13-29 dpso	Yes, by testing the acute serum sample for DENV IgM and IgG antibodies
102	12	https://journals.plos.org/plosntds/article?id=10.1371/journal.pntd.0006055	Magalhaes, T., et al. (2017). "Zika virus displacement by a chikungunya outbreak in Recife, Brazil." PLoS Negl Trop Dis 11(11).	Tereza Magalhaes ,Cynthia Braga,Marli T. Cordeiro,Andre L. S. Oliveira,Priscila M. S. Castanha,Ana Paula R. Maciel,Nathalia M. L. Amancio,Pollyanne N. Gouveia,Valter J. Peixoto-da-Silva Jr.,Thaciana F. L. Peixoto,Helena Britto,Priscilla V. Lima,Andreza R. S. Lima, [ ... ],Ernesto T. A. Marques	2017	ZIKV	Spondweni virus group	DENV-1	Dengue virus	3	South America	Brazil	Recife Metropolitan Region	2015	2016	3	Child and adult	Infected patients	0	Not reported	Not reported	Not reported	Not reported	NA	Not reported	Not reported	0	PCR confirmed (and all ZIKV IgM and PRNT pos)	Reported		NA (because PCR confirmed)	NA (because PCR confirmed)	NA (because PCR confirmed)	NA (because PCR confirmed)	NA (because PCR confirmed)	NA (because PCR confirmed)	NA (because PCR confirmed)	NA (because PCR confirmed)	PRNT	Virus neutralization assay	Whole virus	Neutralizing antibodies	Single	Convalescent		13-29 dpso	13-29 dpso	Yes, by testing the acute serum sample for DENV IgM and IgG antibodies
103	12	https://journals.plos.org/plosntds/article?id=10.1371/journal.pntd.0006055	Magalhaes, T., et al. (2017). "Zika virus displacement by a chikungunya outbreak in Recife, Brazil." PLoS Negl Trop Dis 11(11).	Tereza Magalhaes ,Cynthia Braga,Marli T. Cordeiro,Andre L. S. Oliveira,Priscila M. S. Castanha,Ana Paula R. Maciel,Nathalia M. L. Amancio,Pollyanne N. Gouveia,Valter J. Peixoto-da-Silva Jr.,Thaciana F. L. Peixoto,Helena Britto,Priscilla V. Lima,Andreza R. S. Lima, [ ... ],Ernesto T. A. Marques	2017	ZIKV	Spondweni virus group	DENV-2	Dengue virus	3	South America	Brazil	Recife Metropolitan Region	2015	2016	3	Child and adult	Infected patients	0	Not reported	Not reported	Not reported	Not reported	NA	Not reported	Not reported	0	PCR confirmed (and all ZIKV IgM and PRNT pos)	Reported		NA (because PCR confirmed)	NA (because PCR confirmed)	NA (because PCR confirmed)	NA (because PCR confirmed)	NA (because PCR confirmed)	NA (because PCR confirmed)	NA (because PCR confirmed)	NA (because PCR confirmed)	PRNT	Virus neutralization assay	Whole virus	Neutralizing antibodies	Single	Convalescent		13-29 dpso	13-29 dpso	Yes, by testing the acute serum sample for DENV IgM and IgG antibodies
104	12	https://journals.plos.org/plosntds/article?id=10.1371/journal.pntd.0006055	Magalhaes, T., et al. (2017). "Zika virus displacement by a chikungunya outbreak in Recife, Brazil." PLoS Negl Trop Dis 11(11).	Tereza Magalhaes ,Cynthia Braga,Marli T. Cordeiro,Andre L. S. Oliveira,Priscila M. S. Castanha,Ana Paula R. Maciel,Nathalia M. L. Amancio,Pollyanne N. Gouveia,Valter J. Peixoto-da-Silva Jr.,Thaciana F. L. Peixoto,Helena Britto,Priscilla V. Lima,Andreza R. S. Lima, [ ... ],Ernesto T. A. Marques	2017	ZIKV	Spondweni virus group	DENV-3	Dengue virus	3	South America	Brazil	Recife Metropolitan Region	2015	2016	3	Child and adult	Infected patients	0	Not reported	Not reported	Not reported	Not reported	NA	Not reported	Not reported	0	PCR confirmed (and all ZIKV IgM and PRNT pos)	Reported		NA (because PCR confirmed)	NA (because PCR confirmed)	NA (because PCR confirmed)	NA (because PCR confirmed)	NA (because PCR confirmed)	NA (because PCR confirmed)	NA (because PCR confirmed)	NA (because PCR confirmed)	PRNT	Virus neutralization assay	Whole virus	Neutralizing antibodies	Single	Convalescent		13-29 dpso	13-29 dpso	Yes, by testing the acute serum sample for DENV IgM and IgG antibodies
105	12	https://journals.plos.org/plosntds/article?id=10.1371/journal.pntd.0006055	Magalhaes, T., et al. (2017). "Zika virus displacement by a chikungunya outbreak in Recife, Brazil." PLoS Negl Trop Dis 11(11).	Tereza Magalhaes ,Cynthia Braga,Marli T. Cordeiro,Andre L. S. Oliveira,Priscila M. S. Castanha,Ana Paula R. Maciel,Nathalia M. L. Amancio,Pollyanne N. Gouveia,Valter J. Peixoto-da-Silva Jr.,Thaciana F. L. Peixoto,Helena Britto,Priscilla V. Lima,Andreza R. S. Lima, [ ... ],Ernesto T. A. Marques	2017	ZIKV	Spondweni virus group	DENV-4	Dengue virus	3	South America	Brazil	Recife Metropolitan Region	2015	2016	3	Child and adult	Infected patients	0	Not reported	Not reported	Not reported	Not reported	NA	Not reported	Not reported	0	PCR confirmed (and all ZIKV IgM and PRNT pos)	Reported		NA (because PCR confirmed)	NA (because PCR confirmed)	NA (because PCR confirmed)	NA (because PCR confirmed)	NA (because PCR confirmed)	NA (because PCR confirmed)	NA (because PCR confirmed)	NA (because PCR confirmed)	PRNT	Virus neutralization assay	Whole virus	Neutralizing antibodies	Single	Convalescent		13-29 dpso	13-29 dpso	Yes, by testing the acute serum sample for DENV IgM and IgG antibodies
106	12	https://journals.plos.org/plosntds/article?id=10.1371/journal.pntd.0006055	Magalhaes, T., et al. (2017). "Zika virus displacement by a chikungunya outbreak in Recife, Brazil." PLoS Negl Trop Dis 11(11).	Tereza Magalhaes ,Cynthia Braga,Marli T. Cordeiro,Andre L. S. Oliveira,Priscila M. S. Castanha,Ana Paula R. Maciel,Nathalia M. L. Amancio,Pollyanne N. Gouveia,Valter J. Peixoto-da-Silva Jr.,Thaciana F. L. Peixoto,Helena Britto,Priscilla V. Lima,Andreza R. S. Lima, [ ... ],Ernesto T. A. Marques	2017	CHIKV	Semliki forest	DENV	Dengue virus	3	South America	Brazil	Recife Metropolitan Region	2015	2016	3	Child and adult	Infected patients	0	Not reported	Not reported	Not reported	Not reported	NA	Not reported	Not reported	0	PCR confirmed (most are also CHIKV IgM pos but not all)	Reported		NA (because PCR confirmed)	NA (because PCR confirmed)	NA (because PCR confirmed)	NA (because PCR confirmed)	NA (because PCR confirmed)	NA (because PCR confirmed)	NA (because PCR confirmed)	NA (because PCR confirmed)	DENV IgM capture ELISA in-house	ELISA	Not reported	IgM	Single	Convalescent		10-116 dpso	10-116 dpso	Yes, by testing the acute serum sample for DENV IgM and IgG antibodies
107	12	https://journals.plos.org/plosntds/article?id=10.1371/journal.pntd.0006055	Magalhaes, T., et al. (2017). "Zika virus displacement by a chikungunya outbreak in Recife, Brazil." PLoS Negl Trop Dis 11(11).	Tereza Magalhaes ,Cynthia Braga,Marli T. Cordeiro,Andre L. S. Oliveira,Priscila M. S. Castanha,Ana Paula R. Maciel,Nathalia M. L. Amancio,Pollyanne N. Gouveia,Valter J. Peixoto-da-Silva Jr.,Thaciana F. L. Peixoto,Helena Britto,Priscilla V. Lima,Andreza R. S. Lima, [ ... ],Ernesto T. A. Marques	2017	CHIKV	Semliki forest	ZIKV	Spondweni virus group	3	South America	Brazil	Recife Metropolitan Region	2015	2016	3	Child and adult	Infected patients	0	Not reported	Not reported	Not reported	Not reported	NA	Not reported	Not reported	0	PCR confirmed (most are also CHIKV IgM pos but not all)	Reported		NA (because PCR confirmed)	NA (because PCR confirmed)	NA (because PCR confirmed)	NA (because PCR confirmed)	NA (because PCR confirmed)	NA (because PCR confirmed)	NA (because PCR confirmed)	NA (because PCR confirmed)	ZIKV IgM capture ELISA in-house	ELISA	Not reported	IgM	Single	Convalescent		10-116 dpso	10-116 dpso	Yes, by testing the acute serum sample for DENV IgM and IgG antibodies
108	12	https://journals.plos.org/plosntds/article?id=10.1371/journal.pntd.0006055	Magalhaes, T., et al. (2017). "Zika virus displacement by a chikungunya outbreak in Recife, Brazil." PLoS Negl Trop Dis 11(11).	Tereza Magalhaes ,Cynthia Braga,Marli T. Cordeiro,Andre L. S. Oliveira,Priscila M. S. Castanha,Ana Paula R. Maciel,Nathalia M. L. Amancio,Pollyanne N. Gouveia,Valter J. Peixoto-da-Silva Jr.,Thaciana F. L. Peixoto,Helena Britto,Priscilla V. Lima,Andreza R. S. Lima, [ ... ],Ernesto T. A. Marques	2017	CHIKV	Semliki forest	DENV	Dengue virus	3	South America	Brazil	Recife Metropolitan Region	2015	2016	3	Child and adult	Infected patients	0	Not reported	Not reported	Not reported	Not reported	NA	Not reported	Not reported	0	PCR confirmed (most are also CHIKV IgM pos but not all)	Reported		NA (because PCR confirmed)	NA (because PCR confirmed)	NA (because PCR confirmed)	NA (because PCR confirmed)	NA (because PCR confirmed)	NA (because PCR confirmed)	NA (because PCR confirmed)	NA (because PCR confirmed)	DENV IgM capture ELISA panbio	ELISA	Not reported	IgM	Single	Convalescent		10-116 dpso	10-116 dpso	Yes, by testing the acute serum sample for DENV IgM and IgG antibodies
109	12	https://journals.plos.org/plosntds/article?id=10.1371/journal.pntd.0006055	Magalhaes, T., et al. (2017). "Zika virus displacement by a chikungunya outbreak in Recife, Brazil." PLoS Negl Trop Dis 11(11).	Tereza Magalhaes ,Cynthia Braga,Marli T. Cordeiro,Andre L. S. Oliveira,Priscila M. S. Castanha,Ana Paula R. Maciel,Nathalia M. L. Amancio,Pollyanne N. Gouveia,Valter J. Peixoto-da-Silva Jr.,Thaciana F. L. Peixoto,Helena Britto,Priscilla V. Lima,Andreza R. S. Lima, [ ... ],Ernesto T. A. Marques	2017	CHIKV	Semliki forest	DENV	Dengue virus	3	South America	Brazil	Recife Metropolitan Region	2015	2016	3	Child and adult	Infected patients	0	Not reported	Not reported	Not reported	Not reported	NA	Not reported	Not reported	0	PCR confirmed (most are also CHIKV IgM pos but not all)	Reported		NA (because PCR confirmed)	NA (because PCR confirmed)	NA (because PCR confirmed)	NA (because PCR confirmed)	NA (because PCR confirmed)	NA (because PCR confirmed)	NA (because PCR confirmed)	NA (because PCR confirmed)	DENV IgG capture ELISA panbio	ELISA	Not reported	IgG	Single	Convalescent		10-116 dpso	10-116 dpso	Yes, by testing the acute serum sample for DENV IgM and IgG antibodies
110	12	https://journals.plos.org/plosntds/article?id=10.1371/journal.pntd.0006055	Magalhaes, T., et al. (2017). "Zika virus displacement by a chikungunya outbreak in Recife, Brazil." PLoS Negl Trop Dis 11(11).	Tereza Magalhaes ,Cynthia Braga,Marli T. Cordeiro,Andre L. S. Oliveira,Priscila M. S. Castanha,Ana Paula R. Maciel,Nathalia M. L. Amancio,Pollyanne N. Gouveia,Valter J. Peixoto-da-Silva Jr.,Thaciana F. L. Peixoto,Helena Britto,Priscilla V. Lima,Andreza R. S. Lima, [ ... ],Ernesto T. A. Marques	2017	CHIKV	Semliki forest	DENV-1	Dengue virus	3	South America	Brazil	Recife Metropolitan Region	2015	2016	3	Child and adult	Infected patients	0	Not reported	Not reported	Not reported	Not reported	NA	Not reported	Not reported	0	PCR confirmed (most are also CHIKV IgM pos but not all)	Reported		NA (because PCR confirmed)	NA (because PCR confirmed)	NA (because PCR confirmed)	NA (because PCR confirmed)	NA (because PCR confirmed)	NA (because PCR confirmed)	NA (because PCR confirmed)	NA (because PCR confirmed)	PRNT	Virus neutralization assay	Whole virus	Neutralizing antibodies	Single	Convalescent		10-116 dpso	10-116 dpso	Yes, by testing the acute serum sample for DENV IgM and IgG antibodies
111	12	https://journals.plos.org/plosntds/article?id=10.1371/journal.pntd.0006055	Magalhaes, T., et al. (2017). "Zika virus displacement by a chikungunya outbreak in Recife, Brazil." PLoS Negl Trop Dis 11(11).	Tereza Magalhaes ,Cynthia Braga,Marli T. Cordeiro,Andre L. S. Oliveira,Priscila M. S. Castanha,Ana Paula R. Maciel,Nathalia M. L. Amancio,Pollyanne N. Gouveia,Valter J. Peixoto-da-Silva Jr.,Thaciana F. L. Peixoto,Helena Britto,Priscilla V. Lima,Andreza R. S. Lima, [ ... ],Ernesto T. A. Marques	2017	CHIKV	Semliki forest	DENV-2	Dengue virus	3	South America	Brazil	Recife Metropolitan Region	2015	2016	3	Child and adult	Infected patients	0	Not reported	Not reported	Not reported	Not reported	NA	Not reported	Not reported	0	PCR confirmed (most are also CHIKV IgM pos but not all)	Reported		NA (because PCR confirmed)	NA (because PCR confirmed)	NA (because PCR confirmed)	NA (because PCR confirmed)	NA (because PCR confirmed)	NA (because PCR confirmed)	NA (because PCR confirmed)	NA (because PCR confirmed)	PRNT	Virus neutralization assay	Whole virus	Neutralizing antibodies	Single	Convalescent		10-116 dpso	10-116 dpso	Yes, by testing the acute serum sample for DENV IgM and IgG antibodies
112	12	https://journals.plos.org/plosntds/article?id=10.1371/journal.pntd.0006055	Magalhaes, T., et al. (2017). "Zika virus displacement by a chikungunya outbreak in Recife, Brazil." PLoS Negl Trop Dis 11(11).	Tereza Magalhaes ,Cynthia Braga,Marli T. Cordeiro,Andre L. S. Oliveira,Priscila M. S. Castanha,Ana Paula R. Maciel,Nathalia M. L. Amancio,Pollyanne N. Gouveia,Valter J. Peixoto-da-Silva Jr.,Thaciana F. L. Peixoto,Helena Britto,Priscilla V. Lima,Andreza R. S. Lima, [ ... ],Ernesto T. A. Marques	2017	CHIKV	Semliki forest	DENV-3	Dengue virus	3	South America	Brazil	Recife Metropolitan Region	2015	2016	3	Child and adult	Infected patients	0	Not reported	Not reported	Not reported	Not reported	NA	Not reported	Not reported	0	PCR confirmed (most are also CHIKV IgM pos but not all)	Reported		NA (because PCR confirmed)	NA (because PCR confirmed)	NA (because PCR confirmed)	NA (because PCR confirmed)	NA (because PCR confirmed)	NA (because PCR confirmed)	NA (because PCR confirmed)	NA (because PCR confirmed)	PRNT	Virus neutralization assay	Whole virus	Neutralizing antibodies	Single	Convalescent		10-116 dpso	10-116 dpso	Yes, by testing the acute serum sample for DENV IgM and IgG antibodies
113	12	https://journals.plos.org/plosntds/article?id=10.1371/journal.pntd.0006055	Magalhaes, T., et al. (2017). "Zika virus displacement by a chikungunya outbreak in Recife, Brazil." PLoS Negl Trop Dis 11(11).	Tereza Magalhaes ,Cynthia Braga,Marli T. Cordeiro,Andre L. S. Oliveira,Priscila M. S. Castanha,Ana Paula R. Maciel,Nathalia M. L. Amancio,Pollyanne N. Gouveia,Valter J. Peixoto-da-Silva Jr.,Thaciana F. L. Peixoto,Helena Britto,Priscilla V. Lima,Andreza R. S. Lima, [ ... ],Ernesto T. A. Marques	2017	CHIKV	Semliki forest	DENV-4	Dengue virus	3	South America	Brazil	Recife Metropolitan Region	2015	2016	3	Child and adult	Infected patients	0	Not reported	Not reported	Not reported	Not reported	NA	Not reported	Not reported	0	PCR confirmed (most are also CHIKV IgM pos but not all)	Reported		NA (because PCR confirmed)	NA (because PCR confirmed)	NA (because PCR confirmed)	NA (because PCR confirmed)	NA (because PCR confirmed)	NA (because PCR confirmed)	NA (because PCR confirmed)	NA (because PCR confirmed)	PRNT	Virus neutralization assay	Whole virus	Neutralizing antibodies	Single	Convalescent		10-116 dpso	10-116 dpso	Yes, by testing the acute serum sample for DENV IgM and IgG antibodies
114	12	https://journals.plos.org/plosntds/article?id=10.1371/journal.pntd.0006055	Magalhaes, T., et al. (2017). "Zika virus displacement by a chikungunya outbreak in Recife, Brazil." PLoS Negl Trop Dis 11(11).	Tereza Magalhaes ,Cynthia Braga,Marli T. Cordeiro,Andre L. S. Oliveira,Priscila M. S. Castanha,Ana Paula R. Maciel,Nathalia M. L. Amancio,Pollyanne N. Gouveia,Valter J. Peixoto-da-Silva Jr.,Thaciana F. L. Peixoto,Helena Britto,Priscilla V. Lima,Andreza R. S. Lima, [ ... ],Ernesto T. A. Marques	2017	CHIKV	Semliki forest	ZIKV	Spondweni virus group	3	South America	Brazil	Recife Metropolitan Region	2015	2016	3	Child and adult	Infected patients	0	Not reported	Not reported	Not reported	Not reported	NA	Not reported	Not reported	0	PCR confirmed (most are also CHIKV IgM pos but not all)	Reported		NA (because PCR confirmed)	NA (because PCR confirmed)	NA (because PCR confirmed)	NA (because PCR confirmed)	NA (because PCR confirmed)	NA (because PCR confirmed)	NA (because PCR confirmed)	NA (because PCR confirmed)	PRNT	Virus neutralization assay	Whole virus	Neutralizing antibodies	Single	Convalescent		10-116 dpso	10-116 dpso	Yes, by testing the acute serum sample for DENV IgM and IgG antibodies
115	13	https://pubmed.ncbi.nlm.nih.gov/28716913/	Balmaseda, A., et al. (2017). "Antibody-based assay discriminates Zika virus infection from other flaviviruses." Proc Natl Acad Sci U S A 114(31): 8384-8389.	Angel Balmaseda,a,b,1 Karin Stettler,c,1 Raquel Medialdea-Carrera,d Damaris Collado,b Xia Jin,c José Victor Zambrana,b Stefano Jaconi,c Elisabetta Cameroni,c Saira Saborio,a,b Francesca Rovida,e Elena Percivalle,e Samreen Ijaz,f Steve Dicks,f Ines Ushiro-Lumb,g Luisa Barzon,h Patricia Siqueira,i David W. G. Brown,i Fausto Baldanti,e,j Richard Tedder,f Maria Zambon,f A. M. Bispo de Filippis,i Eva …	2017	DENV	Dengue virus	ZIKV	Spondweni virus group	10	Southern Europe	Italy	Not reported	Not reported	2017	3	Child and adult	Travellers	0	Not reported	Not reported	Not reported	Not reported	NA	Not reported	Not reported	0	Combination of: anti-DENV IgM and IgG AND virus neutralisation confirmation, and/or PCR	Reported	anti-DENV IgM and IgG AND virus neutralisation confirmation	ELISA and VNT	Not reported	Not reported	Not reported	Not reported	Whole virus	Reported	IgM, IgG, neutralizing antibodies	IgG NS1 ELISA	ELISA	NS1	IgG	Single	Convalescent		>10 dpso	Not reported	Yes	Not reported
116	13	https://pubmed.ncbi.nlm.nih.gov/28716913/	Balmaseda, A., et al. (2017). "Antibody-based assay discriminates Zika virus infection from other flaviviruses." Proc Natl Acad Sci U S A 114(31): 8384-8389.	Angel Balmaseda,a,b,1 Karin Stettler,c,1 Raquel Medialdea-Carrera,d Damaris Collado,b Xia Jin,c José Victor Zambrana,b Stefano Jaconi,c Elisabetta Cameroni,c Saira Saborio,a,b Francesca Rovida,e Elena Percivalle,e Samreen Ijaz,f Steve Dicks,f Ines Ushiro-Lumb,g Luisa Barzon,h Patricia Siqueira,i David W. G. Brown,i Fausto Baldanti,e,j Richard Tedder,f Maria Zambon,f A. M. Bispo de Filippis,i Eva …	2017	DENV	Dengue virus	WNV	Japanese encephalitis	10	Southern Europe	Italy	Not reported	Not reported	2017	3	Child and adult	Travellers	0	Not reported	Not reported	Not reported	Not reported	NA	Not reported	Not reported	0	Combination of: anti-DENV IgM and IgG AND virus neutralisation confirmation, and/or PCR	Reported	anti-DENV IgM and IgG AND virus neutralisation confirmation	ELISA and VNT	Not reported	Not reported	Not reported	Not reported	Whole virus	Reported	IgM, IgG, neutralizing antibodies	IgG NS1 ELISA	ELISA	NS1	IgG	Single	Convalescent		>10 dpso	Not reported	Yes	Not reported
117	13	https://pubmed.ncbi.nlm.nih.gov/28716913/	Balmaseda, A., et al. (2017). "Antibody-based assay discriminates Zika virus infection from other flaviviruses." Proc Natl Acad Sci U S A 114(31): 8384-8389.	Angel Balmaseda,a,b,1 Karin Stettler,c,1 Raquel Medialdea-Carrera,d Damaris Collado,b Xia Jin,c José Victor Zambrana,b Stefano Jaconi,c Elisabetta Cameroni,c Saira Saborio,a,b Francesca Rovida,e Elena Percivalle,e Samreen Ijaz,f Steve Dicks,f Ines Ushiro-Lumb,g Luisa Barzon,h Patricia Siqueira,i David W. G. Brown,i Fausto Baldanti,e,j Richard Tedder,f Maria Zambon,f A. M. Bispo de Filippis,i Eva …	2017	DENV	Dengue virus	YFV	Yellow fever	10	Southern Europe	Italy	Not reported	Not reported	2017	3	Child and adult	Travellers	0	Not reported	Not reported	Not reported	Not reported	NA	Not reported	Not reported	0	Combination of: anti-DENV IgM and IgG AND virus neutralisation confirmation, and/or PCR	Reported	anti-DENV IgM and IgG AND virus neutralisation confirmation	ELISA and VNT	Not reported	Not reported	Not reported	Not reported	Whole virus	Reported	IgM, IgG, neutralizing antibodies	IgG NS1 ELISA	ELISA	NS1	IgG	Single	Convalescent		>10 dpso	Not reported	Yes	Not reported
118	13	https://pubmed.ncbi.nlm.nih.gov/28716913/	Balmaseda, A., et al. (2017). "Antibody-based assay discriminates Zika virus infection from other flaviviruses." Proc Natl Acad Sci U S A 114(31): 8384-8389.	Angel Balmaseda,a,b,1 Karin Stettler,c,1 Raquel Medialdea-Carrera,d Damaris Collado,b Xia Jin,c José Victor Zambrana,b Stefano Jaconi,c Elisabetta Cameroni,c Saira Saborio,a,b Francesca Rovida,e Elena Percivalle,e Samreen Ijaz,f Steve Dicks,f Ines Ushiro-Lumb,g Luisa Barzon,h Patricia Siqueira,i David W. G. Brown,i Fausto Baldanti,e,j Richard Tedder,f Maria Zambon,f A. M. Bispo de Filippis,i Eva …	2017	DENV-1	Dengue virus	ZIKV	Spondweni virus group	2	Central America and Caribbean	Nicaragua	Managua	2010	2014	1	Children	Infected patients	0	Not reported	Not reported	Not reported	Not reported	NA	Not reported	Not reported	0	PCR confirmed, DENV-immune	Reported		NA (because PCR confirmed)	NA (because PCR confirmed)	NA (because PCR confirmed)	NA (because PCR confirmed)	NA (because PCR confirmed)	NA (because PCR confirmed)	NA (because PCR confirmed)	NA (because PCR confirmed)	NS1 BOB ELISA	ELISA	NS1	Not reported	Paired	Both	Not reported	2-4 weeks, and 3 months after symptom onset	Acute phase, 2-4 weeks after symptom onset, 3 months after symptom onset	Yes	Not reported
119	13	https://pubmed.ncbi.nlm.nih.gov/28716913/	Balmaseda, A., et al. (2017). "Antibody-based assay discriminates Zika virus infection from other flaviviruses." Proc Natl Acad Sci U S A 114(31): 8384-8389.	Angel Balmaseda,a,b,1 Karin Stettler,c,1 Raquel Medialdea-Carrera,d Damaris Collado,b Xia Jin,c José Victor Zambrana,b Stefano Jaconi,c Elisabetta Cameroni,c Saira Saborio,a,b Francesca Rovida,e Elena Percivalle,e Samreen Ijaz,f Steve Dicks,f Ines Ushiro-Lumb,g Luisa Barzon,h Patricia Siqueira,i David W. G. Brown,i Fausto Baldanti,e,j Richard Tedder,f Maria Zambon,f A. M. Bispo de Filippis,i Eva …	2017	DENV-2	Dengue virus	ZIKV	Spondweni virus group	2	Central America and Caribbean	Nicaragua	Managua	2010	2014	1	Children	Infected patients	0	Not reported	Not reported	Not reported	Not reported	NA	Not reported	Not reported	0	PCR confirmed, DENV-immune	Reported		NA (because PCR confirmed)	NA (because PCR confirmed)	NA (because PCR confirmed)	NA (because PCR confirmed)	NA (because PCR confirmed)	NA (because PCR confirmed)	NA (because PCR confirmed)	NA (because PCR confirmed)	NS1 BOB ELISA	ELISA	NS1	Not reported	Paired	Both	Not reported	2-4 weeks, and 3 months after symptom onset	Acute phase, 2-4 weeks after symptom onset, 3 months after symptom onset	Yes	Not reported
120	13	https://pubmed.ncbi.nlm.nih.gov/28716913/	Balmaseda, A., et al. (2017). "Antibody-based assay discriminates Zika virus infection from other flaviviruses." Proc Natl Acad Sci U S A 114(31): 8384-8389.	Angel Balmaseda,a,b,1 Karin Stettler,c,1 Raquel Medialdea-Carrera,d Damaris Collado,b Xia Jin,c José Victor Zambrana,b Stefano Jaconi,c Elisabetta Cameroni,c Saira Saborio,a,b Francesca Rovida,e Elena Percivalle,e Samreen Ijaz,f Steve Dicks,f Ines Ushiro-Lumb,g Luisa Barzon,h Patricia Siqueira,i David W. G. Brown,i Fausto Baldanti,e,j Richard Tedder,f Maria Zambon,f A. M. Bispo de Filippis,i Eva …	2017	DENV-3	Dengue virus	ZIKV	Spondweni virus group	2	Central America and Caribbean	Nicaragua	Managua	2010	2014	1	Children	Infected patients	0	Not reported	Not reported	Not reported	Not reported	NA	Not reported	Not reported	0	PCR confirmed, DENV-immune	Reported		NA (because PCR confirmed)	NA (because PCR confirmed)	NA (because PCR confirmed)	NA (because PCR confirmed)	NA (because PCR confirmed)	NA (because PCR confirmed)	NA (because PCR confirmed)	NA (because PCR confirmed)	NS1 BOB ELISA	ELISA	NS1	Not reported	Paired	Both	Not reported	2-4 weeks, and 3 months after symptom onset	Acute phase, 2-4 weeks after symptom onset, 3 months after symptom onset	Yes	Not reported
121	13	https://pubmed.ncbi.nlm.nih.gov/28716913/	Balmaseda, A., et al. (2017). "Antibody-based assay discriminates Zika virus infection from other flaviviruses." Proc Natl Acad Sci U S A 114(31): 8384-8389.	Angel Balmaseda,a,b,1 Karin Stettler,c,1 Raquel Medialdea-Carrera,d Damaris Collado,b Xia Jin,c José Victor Zambrana,b Stefano Jaconi,c Elisabetta Cameroni,c Saira Saborio,a,b Francesca Rovida,e Elena Percivalle,e Samreen Ijaz,f Steve Dicks,f Ines Ushiro-Lumb,g Luisa Barzon,h Patricia Siqueira,i David W. G. Brown,i Fausto Baldanti,e,j Richard Tedder,f Maria Zambon,f A. M. Bispo de Filippis,i Eva …	2017	DENV-1	Dengue virus	ZIKV	Spondweni virus group	2	Central America and Caribbean	Nicaragua	Managua	2005	2016	1	Children	Infected patients	0	Not reported	Not reported	Not reported	Not reported	NA	Not reported	Not reported	0	PCR confirmed, DENV-immune	Reported		NA (because PCR confirmed)	NA (because PCR confirmed)	NA (because PCR confirmed)	NA (because PCR confirmed)	NA (because PCR confirmed)	NA (because PCR confirmed)	NA (because PCR confirmed)	NA (because PCR confirmed)	NS1 BOB ELISA	ELISA	NS1	Not reported	Paired	Both	Not reported	2-4 weeks, and 3 months after symptom onset	Acute phase, 2-4 weeks after symptom onset, 3 months after symptom onset	Yes, based on inhibition ELISA of <2,560 in convalescent-phase samples	Convalescent sample only
122	13	https://pubmed.ncbi.nlm.nih.gov/28716913/	Balmaseda, A., et al. (2017). "Antibody-based assay discriminates Zika virus infection from other flaviviruses." Proc Natl Acad Sci U S A 114(31): 8384-8389.	Angel Balmaseda,a,b,1 Karin Stettler,c,1 Raquel Medialdea-Carrera,d Damaris Collado,b Xia Jin,c José Victor Zambrana,b Stefano Jaconi,c Elisabetta Cameroni,c Saira Saborio,a,b Francesca Rovida,e Elena Percivalle,e Samreen Ijaz,f Steve Dicks,f Ines Ushiro-Lumb,g Luisa Barzon,h Patricia Siqueira,i David W. G. Brown,i Fausto Baldanti,e,j Richard Tedder,f Maria Zambon,f A. M. Bispo de Filippis,i Eva …	2017	DENV-2	Dengue virus	ZIKV	Spondweni virus group	2	Central America and Caribbean	Nicaragua	Managua	2005	2016	1	Children	Infected patients	0	Not reported	Not reported	Not reported	Not reported	NA	Not reported	Not reported	0	PCR confirmed, DENV-immune	Reported		NA (because PCR confirmed)	NA (because PCR confirmed)	NA (because PCR confirmed)	NA (because PCR confirmed)	NA (because PCR confirmed)	NA (because PCR confirmed)	NA (because PCR confirmed)	NA (because PCR confirmed)	NS1 BOB ELISA	ELISA	NS1	Not reported	Paired	Both	Not reported	2-4 weeks, and 3 months after symptom onset	Acute phase, 2-4 weeks after symptom onset, 3 months after symptom onset	Yes, based on inhibition ELISA of <2,560 in convalescent-phase samples	Convalescent sample only
123	13	https://pubmed.ncbi.nlm.nih.gov/28716913/	Balmaseda, A., et al. (2017). "Antibody-based assay discriminates Zika virus infection from other flaviviruses." Proc Natl Acad Sci U S A 114(31): 8384-8389.	Angel Balmaseda,a,b,1 Karin Stettler,c,1 Raquel Medialdea-Carrera,d Damaris Collado,b Xia Jin,c José Victor Zambrana,b Stefano Jaconi,c Elisabetta Cameroni,c Saira Saborio,a,b Francesca Rovida,e Elena Percivalle,e Samreen Ijaz,f Steve Dicks,f Ines Ushiro-Lumb,g Luisa Barzon,h Patricia Siqueira,i David W. G. Brown,i Fausto Baldanti,e,j Richard Tedder,f Maria Zambon,f A. M. Bispo de Filippis,i Eva …	2017	DENV-3	Dengue virus	ZIKV	Spondweni virus group	2	Central America and Caribbean	Nicaragua	Managua	2005	2016	1	Children	Infected patients	0	Not reported	Not reported	Not reported	Not reported	NA	Not reported	Not reported	0	PCR confirmed, DENV-immune	Reported		NA (because PCR confirmed)	NA (because PCR confirmed)	NA (because PCR confirmed)	NA (because PCR confirmed)	NA (because PCR confirmed)	NA (because PCR confirmed)	NA (because PCR confirmed)	NA (because PCR confirmed)	NS1 BOB ELISA	ELISA	NS1	Not reported	Paired	Both	Not reported	2-4 weeks, and 3 months after symptom onset	Acute phase, 2-4 weeks after symptom onset, 3 months after symptom onset	Yes, based on inhibition ELISA of <2,560 in convalescent-phase samples	Convalescent sample only
124	13	https://pubmed.ncbi.nlm.nih.gov/28716913/	Balmaseda, A., et al. (2017). "Antibody-based assay discriminates Zika virus infection from other flaviviruses." Proc Natl Acad Sci U S A 114(31): 8384-8389.	Angel Balmaseda,a,b,1 Karin Stettler,c,1 Raquel Medialdea-Carrera,d Damaris Collado,b Xia Jin,c José Victor Zambrana,b Stefano Jaconi,c Elisabetta Cameroni,c Saira Saborio,a,b Francesca Rovida,e Elena Percivalle,e Samreen Ijaz,f Steve Dicks,f Ines Ushiro-Lumb,g Luisa Barzon,h Patricia Siqueira,i David W. G. Brown,i Fausto Baldanti,e,j Richard Tedder,f Maria Zambon,f A. M. Bispo de Filippis,i Eva …	2017	DENV	Dengue virus	ZIKV	Spondweni virus group	3	South America	Brazil	Not reported	2002	2013	3	Child and adult	Infected patients	0	Not reported	Not reported	Not reported	Not reported	NA	Not reported	Not reported	0	PCR confirmed (and IgM-positive sera)	Reported		NA (because PCR confirmed)	NA (because PCR confirmed)	NA (because PCR confirmed)	NA (because PCR confirmed)	NA (because PCR confirmed)	NA (because PCR confirmed)	NA (because PCR confirmed)	NA (because PCR confirmed)	NS1 BOB ELISA	ELISA	NS1	Not reported	Single	Both	4 (1–9) dpso	4 (1–9) dpso	4 (1–9) dpso	Not reported	Not reported
125	13	https://pubmed.ncbi.nlm.nih.gov/28716913/	Balmaseda, A., et al. (2017). "Antibody-based assay discriminates Zika virus infection from other flaviviruses." Proc Natl Acad Sci U S A 114(31): 8384-8389.	Angel Balmaseda,a,b,1 Karin Stettler,c,1 Raquel Medialdea-Carrera,d Damaris Collado,b Xia Jin,c José Victor Zambrana,b Stefano Jaconi,c Elisabetta Cameroni,c Saira Saborio,a,b Francesca Rovida,e Elena Percivalle,e Samreen Ijaz,f Steve Dicks,f Ines Ushiro-Lumb,g Luisa Barzon,h Patricia Siqueira,i David W. G. Brown,i Fausto Baldanti,e,j Richard Tedder,f Maria Zambon,f A. M. Bispo de Filippis,i Eva …	2017	YFV	Yellow fever	ZIKV	Spondweni virus group	3	South America	Brazil	Not reported	2000	2014	3	Child and adult	Vaccinees	0	Not reported	Not reported	Not reported	Not reported	YFV	Not reported	Not reported	0	Vaccinees	Reported		NA (because vaccinees)	NA (because vaccinees)	NA (because vaccinees)	NA (because vaccinees)	NA (because vaccinees)	NA (because vaccinees)	NA (because vaccinees)	NA (because vaccinees)	NS1 BOB ELISA	ELISA	NS1	Not reported	Single	Not reported	Not reported	Not reported	Not reported	Not reported	Not reported
126	13	https://pubmed.ncbi.nlm.nih.gov/28716913/	Balmaseda, A., et al. (2017). "Antibody-based assay discriminates Zika virus infection from other flaviviruses." Proc Natl Acad Sci U S A 114(31): 8384-8389.	Angel Balmaseda,a,b,1 Karin Stettler,c,1 Raquel Medialdea-Carrera,d Damaris Collado,b Xia Jin,c José Victor Zambrana,b Stefano Jaconi,c Elisabetta Cameroni,c Saira Saborio,a,b Francesca Rovida,e Elena Percivalle,e Samreen Ijaz,f Steve Dicks,f Ines Ushiro-Lumb,g Luisa Barzon,h Patricia Siqueira,i David W. G. Brown,i Fausto Baldanti,e,j Richard Tedder,f Maria Zambon,f A. M. Bispo de Filippis,i Eva …	2017	DENV	Dengue virus	ZIKV	Spondweni virus group	10	Southern Europe	Italy	Not reported	Not reported	2017	3	Child and adult	Travellers	0	Not reported	Not reported	Not reported	Not reported	NA	Not reported	Not reported	0	Combination of: anti-DENV IgM and IgG AND virus neutralisation confirmation, and/or PCR	Reported	anti-DENV IgM and IgG AND virus neutralisation confirmation	ELISA and VNT	Not reported	Not reported	Not reported	Not reported	Whole virus	Reported	IgM, IgG, neutralizing antibodies	NS1 BOB ELISA	ELISA	NS1	Not reported	Single	Convalescent		>10 dpso	10 dpso	Yes	Not reported
127	13	https://pubmed.ncbi.nlm.nih.gov/28716913/	Balmaseda, A., et al. (2017). "Antibody-based assay discriminates Zika virus infection from other flaviviruses." Proc Natl Acad Sci U S A 114(31): 8384-8389.	Angel Balmaseda,a,b,1 Karin Stettler,c,1 Raquel Medialdea-Carrera,d Damaris Collado,b Xia Jin,c José Victor Zambrana,b Stefano Jaconi,c Elisabetta Cameroni,c Saira Saborio,a,b Francesca Rovida,e Elena Percivalle,e Samreen Ijaz,f Steve Dicks,f Ines Ushiro-Lumb,g Luisa Barzon,h Patricia Siqueira,i David W. G. Brown,i Fausto Baldanti,e,j Richard Tedder,f Maria Zambon,f A. M. Bispo de Filippis,i Eva …	2017	DENV	Dengue virus	ZIKV	Spondweni virus group	10	Southern Europe	Italy	Not reported	Not reported	2017	3	Child and adult	Travellers	0	Not reported	Not reported	Not reported	Not reported	NA	Not reported	Not reported	0	Combination of: anti-DENV IgM and IgG AND virus neutralisation confirmation, and/or PCR	Reported	anti-DENV IgM and IgG AND virus neutralisation confirmation	ELISA and VNT	Not reported	Not reported	Not reported	Not reported	Whole virus	Reported	IgM, IgG, neutralizing antibodies	NS1 BOB ELISA	ELISA	NS1	Not reported	Single	Convalescent		>10 dpso	10 dpso	Yes	Not reported
128	13	https://pubmed.ncbi.nlm.nih.gov/28716913/	Balmaseda, A., et al. (2017). "Antibody-based assay discriminates Zika virus infection from other flaviviruses." Proc Natl Acad Sci U S A 114(31): 8384-8389.	Angel Balmaseda,a,b,1 Karin Stettler,c,1 Raquel Medialdea-Carrera,d Damaris Collado,b Xia Jin,c José Victor Zambrana,b Stefano Jaconi,c Elisabetta Cameroni,c Saira Saborio,a,b Francesca Rovida,e Elena Percivalle,e Samreen Ijaz,f Steve Dicks,f Ines Ushiro-Lumb,g Luisa Barzon,h Patricia Siqueira,i David W. G. Brown,i Fausto Baldanti,e,j Richard Tedder,f Maria Zambon,f A. M. Bispo de Filippis,i Eva …	2017	WNV	Japanese encephalitis	ZIKV	Spondweni virus group	10	Southern Europe	Italy	Not reported	Not reported	2017	2	Adults	Not reported	0	Not reported	Not reported	Not reported	Not reported	NA	Not reported	Not reported	0	WNV IgM and IgG (and VNT confirmed) and/or PCR confirmed	Reported	WNV IgM and IgG (and VNT confirmed)	ELISA and VNT	Not reported	Not reported	Not reported	Not reported	Whole virus	Reported	IgM, IgG, neutralizing antibodies	NS1 BOB ELISA	ELISA	NS1	Not reported	Single	Convalescent		>10 dpso	10 dpso	Not reported	Not reported
129	13	https://pubmed.ncbi.nlm.nih.gov/28716913/	Balmaseda, A., et al. (2017). "Antibody-based assay discriminates Zika virus infection from other flaviviruses." Proc Natl Acad Sci U S A 114(31): 8384-8389.	Angel Balmaseda,a,b,1 Karin Stettler,c,1 Raquel Medialdea-Carrera,d Damaris Collado,b Xia Jin,c José Victor Zambrana,b Stefano Jaconi,c Elisabetta Cameroni,c Saira Saborio,a,b Francesca Rovida,e Elena Percivalle,e Samreen Ijaz,f Steve Dicks,f Ines Ushiro-Lumb,g Luisa Barzon,h Patricia Siqueira,i David W. G. Brown,i Fausto Baldanti,e,j Richard Tedder,f Maria Zambon,f A. M. Bispo de Filippis,i Eva …	2017	CHIKV	Semliki forest	ZIKV	Spondweni virus group	10	Southern Europe	Italy	Not reported	Not reported	2017	2	Adults	Not reported	0	Not reported	Not reported	Not reported	Not reported	NA	Not reported	Not reported	0	CHIKV IgM and IgG IFA pos AND VNT confirmed	Reported	CHIKV IgM and IgG IFA pos AND VNT confirmed	IFA and VNT	Not reported	Not reported	Not reported	Not reported	Whole virus	Reported	IgM, IgG, neutralizing antibodies	NS1 BOB ELISA	ELISA	NS1	Not reported	Single	Both	mean 23 dpso (range 5–55)	mean 23 dpso (range 5–55)	mean 23 dpso (range 5–55)	Not reported	Not reported
130	13	https://pubmed.ncbi.nlm.nih.gov/28716913/	Balmaseda, A., et al. (2017). "Antibody-based assay discriminates Zika virus infection from other flaviviruses." Proc Natl Acad Sci U S A 114(31): 8384-8389.	Angel Balmaseda,a,b,1 Karin Stettler,c,1 Raquel Medialdea-Carrera,d Damaris Collado,b Xia Jin,c José Victor Zambrana,b Stefano Jaconi,c Elisabetta Cameroni,c Saira Saborio,a,b Francesca Rovida,e Elena Percivalle,e Samreen Ijaz,f Steve Dicks,f Ines Ushiro-Lumb,g Luisa Barzon,h Patricia Siqueira,i David W. G. Brown,i Fausto Baldanti,e,j Richard Tedder,f Maria Zambon,f A. M. Bispo de Filippis,i Eva …	2017	YFV	Yellow fever	ZIKV	Spondweni virus group	10	Southern Europe	Italy	Not reported	Not reported	2017	3	Child and adult	Vaccinees	0	Not reported	Not reported	Not reported	Not reported	YFV	Not reported	Not reported	0	Vaccinees (YFV IgM and IgG IFA also tested, and VNT)	Reported		NA (because vaccinees)	NA (because vaccinees)	NA (because vaccinees)	NA (because vaccinees)	NA (because vaccinees)	NA (because vaccinees)	NA (because vaccinees)	NA (because vaccinees)	NS1 BOB ELISA	ELISA	NS1	Not reported	Single	Convalescent		>1 year after vaccination	>1 year after vaccination	Not reported	Not reported
131	14	https://pubmed.ncbi.nlm.nih.gov/28229481/	Felix, A. C., et al. (2017). "Cross reactivity of commercial anti-dengue immunoassays in patients with acute Zika virus infection." J MED VIROL 89(8): 1477-1479.	Alvina Clara Felix 1, Nathalia C Santiago Souza 1, Walter M Figueiredo 2, Angela A Costa 2, Marta Inenami 2, Rosangela M G da Silva 2, José Eduardo Levi 1, Claudio Sergio Pannuti 1, Camila Malta Romano 1	2017	ZIKV	Spondweni virus group	DENV	Dengue virus	3	South America	Brazil	Araraquara, São Paulo State	2015	2016	2	Adults	Infected patients	0	Not reported	Not reported	Not reported	Not reported	NA	Not reported	Not reported	0	PCR confirmed	Reported		NA (because PCR confirmed)	NA (because PCR confirmed)	NA (because PCR confirmed)	NA (because PCR confirmed)	NA (because PCR confirmed)	NA (because PCR confirmed)	NA (because PCR confirmed)	NA (because PCR confirmed)	ELISA Focus Diag.	ELISA	Not reported	IgM	Paired	Both	< 7 dpso (range 1-7 days)	> 14 dpso (range 14–32 days)	<7 dpso - >14 dpso	Not reported	Not reported
132	14	https://pubmed.ncbi.nlm.nih.gov/28229481/	Felix, A. C., et al. (2017). "Cross reactivity of commercial anti-dengue immunoassays in patients with acute Zika virus infection." J MED VIROL 89(8): 1477-1479.	Alvina Clara Felix 1, Nathalia C Santiago Souza 1, Walter M Figueiredo 2, Angela A Costa 2, Marta Inenami 2, Rosangela M G da Silva 2, José Eduardo Levi 1, Claudio Sergio Pannuti 1, Camila Malta Romano 1	2017	ZIKV	Spondweni virus group	DENV	Dengue virus	3	South America	Brazil	Araraquara, São Paulo State	2015	2016	2	Adults	Infected patients	0	Not reported	Not reported	Not reported	Not reported	NA	Not reported	Not reported	0	PCR confirmed	Reported		NA (because PCR confirmed)	NA (because PCR confirmed)	NA (because PCR confirmed)	NA (because PCR confirmed)	NA (because PCR confirmed)	NA (because PCR confirmed)	NA (because PCR confirmed)	NA (because PCR confirmed)	ELISA Focus Diag.	ELISA	Not reported	IgG	Paired	Both	< 7 dpso (range 1-7 days)	> 14 dpso (range 14–32 days)	<7 dpso - >14 dpso	Not reported	Not reported
133	14	https://pubmed.ncbi.nlm.nih.gov/28229481/	Felix, A. C., et al. (2017). "Cross reactivity of commercial anti-dengue immunoassays in patients with acute Zika virus infection." J MED VIROL 89(8): 1477-1479.	Alvina Clara Felix 1, Nathalia C Santiago Souza 1, Walter M Figueiredo 2, Angela A Costa 2, Marta Inenami 2, Rosangela M G da Silva 2, José Eduardo Levi 1, Claudio Sergio Pannuti 1, Camila Malta Romano 1	2017	ZIKV	Spondweni virus group	DENV	Dengue virus	3	South America	Brazil	Araraquara, São Paulo State	2015	2016	2	Adults	Infected patients	0	Not reported	Not reported	Not reported	Not reported	NA	Not reported	Not reported	0	PCR confirmed	Reported		NA (because PCR confirmed)	NA (because PCR confirmed)	NA (because PCR confirmed)	NA (because PCR confirmed)	NA (because PCR confirmed)	NA (because PCR confirmed)	NA (because PCR confirmed)	NA (because PCR confirmed)	ELISA Euroimmun AG	ELISA	Not reported	IgM	Paired	Both	< 7 dpso (range 1-7 days)	> 14 dpso (range 14–32 days)	<7 dpso - >14 dpso	Not reported	Not reported
134	14	https://pubmed.ncbi.nlm.nih.gov/28229481/	Felix, A. C., et al. (2017). "Cross reactivity of commercial anti-dengue immunoassays in patients with acute Zika virus infection." J MED VIROL 89(8): 1477-1479.	Alvina Clara Felix 1, Nathalia C Santiago Souza 1, Walter M Figueiredo 2, Angela A Costa 2, Marta Inenami 2, Rosangela M G da Silva 2, José Eduardo Levi 1, Claudio Sergio Pannuti 1, Camila Malta Romano 1	2017	ZIKV	Spondweni virus group	DENV	Dengue virus	3	South America	Brazil	Araraquara, São Paulo State	2015	2016	2	Adults	Infected patients	0	Not reported	Not reported	Not reported	Not reported	NA	Not reported	Not reported	0	PCR confirmed	Reported		NA (because PCR confirmed)	NA (because PCR confirmed)	NA (because PCR confirmed)	NA (because PCR confirmed)	NA (because PCR confirmed)	NA (because PCR confirmed)	NA (because PCR confirmed)	NA (because PCR confirmed)	ELISA Euroimmun AG	ELISA	Not reported	IgG	Paired	Both	< 7 dpso (range 1-7 days)	> 14 dpso (range 14–32 days)	<7 dpso - >14 dpso	Not reported	Not reported
135	14	https://pubmed.ncbi.nlm.nih.gov/28229481/	Felix, A. C., et al. (2017). "Cross reactivity of commercial anti-dengue immunoassays in patients with acute Zika virus infection." J MED VIROL 89(8): 1477-1479.	Alvina Clara Felix 1, Nathalia C Santiago Souza 1, Walter M Figueiredo 2, Angela A Costa 2, Marta Inenami 2, Rosangela M G da Silva 2, José Eduardo Levi 1, Claudio Sergio Pannuti 1, Camila Malta Romano 1	2017	ZIKV	Spondweni virus group	DENV	Dengue virus	3	South America	Brazil	Araraquara, São Paulo State	2015	2016	2	Adults	Infected patients	0	Not reported	Not reported	Not reported	Not reported	NA	Not reported	Not reported	0	PCR confirmed	Reported		NA (because PCR confirmed)	NA (because PCR confirmed)	NA (because PCR confirmed)	NA (because PCR confirmed)	NA (because PCR confirmed)	NA (because PCR confirmed)	NA (because PCR confirmed)	NA (because PCR confirmed)	ELISA Panbio	ELISA	Not reported	IgM	Paired	Both	< 7 dpso (range 1-7 days)	> 14 dpso (range 14–32 days)	<7 dpso - >14 dpso	Not reported	Not reported
136	14	https://pubmed.ncbi.nlm.nih.gov/28229481/	Felix, A. C., et al. (2017). "Cross reactivity of commercial anti-dengue immunoassays in patients with acute Zika virus infection." J MED VIROL 89(8): 1477-1479.	Alvina Clara Felix 1, Nathalia C Santiago Souza 1, Walter M Figueiredo 2, Angela A Costa 2, Marta Inenami 2, Rosangela M G da Silva 2, José Eduardo Levi 1, Claudio Sergio Pannuti 1, Camila Malta Romano 1	2017	ZIKV	Spondweni virus group	DENV	Dengue virus	3	South America	Brazil	Araraquara, São Paulo State	2015	2016	2	Adults	Infected patients	0	Not reported	Not reported	Not reported	Not reported	NA	Not reported	Not reported	0	PCR confirmed	Reported		NA (because PCR confirmed)	NA (because PCR confirmed)	NA (because PCR confirmed)	NA (because PCR confirmed)	NA (because PCR confirmed)	NA (because PCR confirmed)	NA (because PCR confirmed)	NA (because PCR confirmed)	ELISA Panbio	ELISA	Not reported	IgG	Paired	Both	< 7 dpso (range 1-7 days)	> 14 dpso (range 14–32 days)	<7 dpso - >14 dpso	Not reported	Not reported
137	15	https://pubmed.ncbi.nlm.nih.gov/28505571/	van Meer, M. P. A., et al. (2017). "Re-evaluation of routine dengue virus serology in travelers in the era of Zika virus emergence." J Clin Virol 92: 25-31.	Maurits P A van Meer 1, Ramona Mögling 2, Janienne Klaasse 2, Felicity D Chandler 2, Suzan D Pas 2, Annemiek A van der Eijk 2, Marion P G Koopmans 2, Chantal B E M Reusken 2, Corine H GeurtsvanKessel 3	2017	ZIKV	Spondweni virus group	DENV	Dengue virus	12	Western Europe	the Netherlands	Rotterdam	2015	2016	2	Adults	Travellers	2, 3	Central America and Caribbean, South America	Yes	Suriname, Dominican Republic, Nicaragua, Aruba, Brazil, Cape Verde, Cayman Islands, Costa Rica, Curaçao, Martinique, St. Lucia and Venezuela	Not reported	NA	Yes, but was unknown	Unknown if travellers were vaccinated with a flavivirus	0	PCR confirmed	Reported		NA (because PCR confirmed)	NA (because PCR confirmed)	NA (because PCR confirmed)	NA (because PCR confirmed)	NA (because PCR confirmed)	NA (because PCR confirmed)	NA (because PCR confirmed)	NA (because PCR confirmed)	NS1 ELISA	ELISA	NS1	NS1-antibodies	Single	Both	≤11 dpso	≤11 dpso	≤11 dpso	Yes, by testing for DENV IgG (ELISA) at first acute sample	Single sera
138	15	https://pubmed.ncbi.nlm.nih.gov/28505571/	van Meer, M. P. A., et al. (2017). "Re-evaluation of routine dengue virus serology in travelers in the era of Zika virus emergence." J Clin Virol 92: 25-31.	Maurits P A van Meer 1, Ramona Mögling 2, Janienne Klaasse 2, Felicity D Chandler 2, Suzan D Pas 2, Annemiek A van der Eijk 2, Marion P G Koopmans 2, Chantal B E M Reusken 2, Corine H GeurtsvanKessel 3	2017	ZIKV	Spondweni virus group	DENV	Dengue virus	12	Western Europe	the Netherlands	Rotterdam	2015	2016	2	Adults	Travellers	2, 3	Central America and Caribbean, South America	Yes	Suriname, Dominican Republic, Nicaragua, Aruba, Brazil, Cape Verde, Cayman Islands, Costa Rica, Curaçao, Martinique, St. Lucia and Venezuela	Not reported	NA	Yes, but was unknown	Unknown if travellers were vaccinated with a flavivirus	0	PCR confirmed (AND ZIKV IgM and IgG pos)	Reported		NA (because PCR confirmed)	NA (because PCR confirmed)	NA (because PCR confirmed)	NA (because PCR confirmed)	NA (because PCR confirmed)	NA (because PCR confirmed)	NA (because PCR confirmed)	NA (because PCR confirmed)	Euroimmun IgM ELISA	ELISA	Not reported	IgM	Both	Both	5–10 days	5–10 days - >10 days	5–10 days - >10 days	Yes, by testing for DENV IgG (ELISA) at first acute sample	Single sera
139	15	https://pubmed.ncbi.nlm.nih.gov/28505571/	van Meer, M. P. A., et al. (2017). "Re-evaluation of routine dengue virus serology in travelers in the era of Zika virus emergence." J Clin Virol 92: 25-31.	Maurits P A van Meer 1, Ramona Mögling 2, Janienne Klaasse 2, Felicity D Chandler 2, Suzan D Pas 2, Annemiek A van der Eijk 2, Marion P G Koopmans 2, Chantal B E M Reusken 2, Corine H GeurtsvanKessel 3	2017	ZIKV	Spondweni virus group	DENV	Dengue virus	12	Western Europe	the Netherlands	Rotterdam	2015	2016	2	Adults	Travellers	2, 3	Central America and Caribbean, South America	Yes	Suriname, Dominican Republic, Nicaragua, Aruba, Brazil, Cape Verde, Cayman Islands, Costa Rica, Curaçao, Martinique, St. Lucia and Venezuela	Not reported	NA	Yes, but was unknown	Unknown if travellers were vaccinated with a flavivirus	0	PCR confirmed (AND ZIKV IgM and IgG pos)	Reported		NA (because PCR confirmed)	NA (because PCR confirmed)	NA (because PCR confirmed)	NA (because PCR confirmed)	NA (because PCR confirmed)	NA (because PCR confirmed)	NA (because PCR confirmed)	NA (because PCR confirmed)	Euroimmun IgG ELISA	ELISA	Not reported	IgG	Both	Both	5–10 days	5–10 days - >10 days	5–10 days - >10 days	Yes, by testing for DENV IgG (ELISA) at first acute sample	Single sera
140	15	https://pubmed.ncbi.nlm.nih.gov/28505571/	van Meer, M. P. A., et al. (2017). "Re-evaluation of routine dengue virus serology in travelers in the era of Zika virus emergence." J Clin Virol 92: 25-31.	Maurits P A van Meer 1, Ramona Mögling 2, Janienne Klaasse 2, Felicity D Chandler 2, Suzan D Pas 2, Annemiek A van der Eijk 2, Marion P G Koopmans 2, Chantal B E M Reusken 2, Corine H GeurtsvanKessel 3	2017	ZIKV	Spondweni virus group	DENV	Dengue virus	12	Western Europe	the Netherlands	Rotterdam	2015	2016	2	Adults	Travellers	2, 3, 7	Central America and Caribbean, South America	Yes	Suriname, Dominican Republic, Brazil, Curaçao, El Salvador, Panama, Thailand and Venezuela.	Not reported	NA	Yes, but was unknown	Unknown if travellers were vaccinated with a flavivirus	0	VNT confirmed (AND ZIKV IgM and IgG pos)	Reported	VNT confirmed, seroconversion (AND ZIKV IgM and IgG pos)	ELISA and VNT	Paired	Not specified	<5 dpso, 5–10 dpso or >10 dpso	Both	Whole virus (VNT) and unknown (ELISA)	Reported	IgM, IgG, neutralizing antibodies	Euroimmun IgM ELISA	ELISA	Not reported	IgM	Both	Both	5–10 days	5–10 days - >10 days	5–10 days - >10 days	Yes, by testing for DENV IgG (ELISA) at first acute sample	Single sera
141	15	https://pubmed.ncbi.nlm.nih.gov/28505571/	van Meer, M. P. A., et al. (2017). "Re-evaluation of routine dengue virus serology in travelers in the era of Zika virus emergence." J Clin Virol 92: 25-31.	Maurits P A van Meer 1, Ramona Mögling 2, Janienne Klaasse 2, Felicity D Chandler 2, Suzan D Pas 2, Annemiek A van der Eijk 2, Marion P G Koopmans 2, Chantal B E M Reusken 2, Corine H GeurtsvanKessel 3	2017	ZIKV	Spondweni virus group	DENV	Dengue virus	12	Western Europe	the Netherlands	Rotterdam	2015	2016	2	Adults	Travellers	2, 3, 7	Central America and Caribbean, South America	Yes	Suriname, Dominican Republic, Brazil, Curaçao, El Salvador, Panama, Thailand and Venezuela	Not reported	NA	Yes, but was unknown	Unknown if travellers were vaccinated with a flavivirus	0	VNT confirmed (AND ZIKV IgM and IgG pos)	Reported	VNT confirmed, seroconversion (AND ZIKV IgM and IgG pos)	ELISA and VNT	Paired	Not specified	<5 dpso, 5–10 dpso or >10 dpso	Both	Whole virus (VNT) and unknown (ELISA)	Reported	IgM, IgG, neutralizing antibodies	Euroimmun IgG ELISA	ELISA	Not reported	IgG	Both	Both	5–10 days	5–10 days - >10 days	5–10 days - >10 days	Yes, by testing for DENV IgG (ELISA) at first acute sample	Single sera
142	15	https://pubmed.ncbi.nlm.nih.gov/28505571/	van Meer, M. P. A., et al. (2017). "Re-evaluation of routine dengue virus serology in travelers in the era of Zika virus emergence." J Clin Virol 92: 25-31.	Maurits P A van Meer 1, Ramona Mögling 2, Janienne Klaasse 2, Felicity D Chandler 2, Suzan D Pas 2, Annemiek A van der Eijk 2, Marion P G Koopmans 2, Chantal B E M Reusken 2, Corine H GeurtsvanKessel 3	2017	ZIKV	Spondweni virus group	DENV	Dengue virus	12	Western Europe	the Netherlands	Rotterdam	2015	2016	2	Adults	Travellers	2, 3, 7	Central America and Caribbean, South America	Yes	Suriname, Dominican Republic, Nicaragua, Aruba, Brazil, Cape Verde, Cayman Islands, Costa Rica, Curaçao, Martinique, St. Lucia, Venezuela, El Salvador, Panama, Thailand	Not reported	NA	Yes, but was unknown	Unknown if travellers were vaccinated with a flavivirus	0	PCR or VNT confirmed (AND ZIKV IgM and IgG pos)	Reported	VNT confirmed, seroconversion (AND ZIKV IgM and IgG pos)	ELISA and VNT	Paired	Not specified	<5 dpso, 5–10 dpso or >10 dpso	Both	Whole virus (VNT) and unknown (ELISA)	Reported	IgM, IgG, neutralizing antibodies	Euroimmun IgM ELISA	ELISA	Not reported	IgM	Both	Convalescent		>10 days	>10 days	Yes, by testing for DENV IgG (ELISA) at first acute sample	Single sera
143	15	https://pubmed.ncbi.nlm.nih.gov/28505571/	van Meer, M. P. A., et al. (2017). "Re-evaluation of routine dengue virus serology in travelers in the era of Zika virus emergence." J Clin Virol 92: 25-31.	Maurits P A van Meer 1, Ramona Mögling 2, Janienne Klaasse 2, Felicity D Chandler 2, Suzan D Pas 2, Annemiek A van der Eijk 2, Marion P G Koopmans 2, Chantal B E M Reusken 2, Corine H GeurtsvanKessel 3	2017	ZIKV	Spondweni virus group	DENV	Dengue virus	12	Western Europe	the Netherlands	Rotterdam	2015	2016	2	Adults	Travellers	2, 3, 7	Central America and Caribbean, South America	Yes	Suriname, Dominican Republic, Nicaragua, Aruba, Brazil, Cape Verde, Cayman Islands, Costa Rica, Curaçao, Martinique, St. Lucia, Venezuela, El Salvador, Panama, Thailand	Not reported	NA	Yes, but was unknown	Unknown if travellers were vaccinated with a flavivirus	0	PCR or VNT confirmed (AND ZIKV IgM and IgG pos)	Reported	VNT confirmed, seroconversion (AND ZIKV IgM and IgG pos)	ELISA and VNT	Paired	Not specified	<5 dpso, 5–10 dpso or >10 dpso	Both	Whole virus (VNT) and unknown (ELISA)	Reported	IgM, IgG, neutralizing antibodies	Euroimmun IgG ELISA	ELISA	Not reported	IgG	Both	Convalescent		>10 days	>10 days	Yes, by testing for DENV IgG (ELISA) at first acute sample	Single sera
144	16	https://pubmed.ncbi.nlm.nih.gov/27479173/	Cabral-Castro, M. J., et al. (2016). "Molecular and serological techniques to detect co-circulation of DENV, ZIKV and CHIKV in suspected dengue-like syndrome patients." J Clin Virol 82: 108-111.	Mauro Jorge Cabral-Castro 1, Marta Guimarães Cavalcanti 2, Regina Helena Saramago Peralta 3, José Mauro Peralta 4	2016	ZIKV	Spondweni virus group	DENV	Dengue virus	3	South America	Brazil	Rio de Janeiro	2015	2016	0	Not reported	Infected patients	0	Not reported	Not reported	Not reported	Not reported	NA	Not reported	Not reported	0	PCR confirmed	Reported		NA (because PCR confirmed)	NA (because PCR confirmed)	NA (because PCR confirmed)	NA (because PCR confirmed)	NA (because PCR confirmed)	NA (because PCR confirmed)	NA (because PCR confirmed)	NA (because PCR confirmed)	ELISA IgM	ELISA	Not reported	IgM	Single	both	0-10 dpso	0-10 dpso	0-10 dpso	Not reported	Not reported
145	17	https://pubmed.ncbi.nlm.nih.gov/27354515/	Priyamvada, L., et al. (2016). "Human antibody responses after dengue virus infection are highly cross-reactive to Zika virus." Proc Natl Acad Sci U S A 113(28): 7852-7857.	Lalita Priyamvada 1, Kendra M Quicke 1, William H Hudson 2, Nattawat Onlamoon 3, Jaturong Sewatanon 4, Srilatha Edupuganti 5, Kovit Pattanapanyasat 3, Kulkanya Chokephaibulkit 6, Mark J Mulligan 5, Patrick C Wilson 7, Rafi Ahmed 8, Mehul S Suthar 1, Jens Wrammert 9	2016	DENV-1, DENV-2, DENV-3	Dengue virus	ZIKV	Spondweni virus group	7	South-East, South and East Asia	Thailand	Siriraj Hospital, Bangkok	Not reported	2016	0	Not reported	Infected patients	0	Not reported	Not reported	Not reported	Not reported	NA	Not reported	Not reported	0	PCR confirmed (and all DENV-2 VNT pos)	Reported		NA (because PCR confirmed)	NA (because PCR confirmed)	NA (because PCR confirmed)	NA (because PCR confirmed)	NA (because PCR confirmed)	NA (because PCR confirmed)	NA (because PCR confirmed)	NA (because PCR confirmed)	IgG ELISA	ELISA	ZIKV lysate (including E protein)	IgG	Both	Both	3-6 dpso	37-100 dpso	3-6 - 37-100 dpso	Not reported	Not reported
146	17	https://pubmed.ncbi.nlm.nih.gov/27354515/	Priyamvada, L., et al. (2016). "Human antibody responses after dengue virus infection are highly cross-reactive to Zika virus." Proc Natl Acad Sci U S A 113(28): 7852-7857.	Lalita Priyamvada 1, Kendra M Quicke 1, William H Hudson 2, Nattawat Onlamoon 3, Jaturong Sewatanon 4, Srilatha Edupuganti 5, Kovit Pattanapanyasat 3, Kulkanya Chokephaibulkit 6, Mark J Mulligan 5, Patrick C Wilson 7, Rafi Ahmed 8, Mehul S Suthar 1, Jens Wrammert 10	2016	DENV-1, DENV-2, DENV-3	Dengue virus	ZIKV	Spondweni virus group	7	South-East, South and East Asia	Thailand	Siriraj Hospital, Bangkok	Not reported	2016	0	Not reported	Infected patients	0	Not reported	Not reported	Not reported	Not reported	NA	Not reported	Not reported	0	PCR confirmed (and all DENV-2 VNT pos)	Reported		NA (because PCR confirmed)	NA (because PCR confirmed)	NA (because PCR confirmed)	NA (because PCR confirmed)	NA (because PCR confirmed)	NA (because PCR confirmed)	NA (because PCR confirmed)	NA (because PCR confirmed)	FRNT	Virus neutralization assay	Whole virus	Neutralizing antibodies	Both	Both	3-6 dpso	37-100 dpso	3-6 - 37-100 dpso	Not reported	Not reported
147	18	https://pubmed.ncbi.nlm.nih.gov/24461525/	Singh, K. P., et al. (2014). "Co-positivity of anti-dengue virus and anti-Japanese encephalitis virus IgM in endemic area: Co-infection or cross reactivity?" Asian Pac J Trop Med 7(2): 124-129.	Kaleshwar Prasad Singh 1, Gitika Mishra 1, Parul Jain 1, Nidhi Pandey 1, Rachna Nagar 1, Shikha Gupta 1, Shantanu Prakash 1, Om Prakash 1, Danish Nasar Khan 1, Sakshi Shrivastav 1, Desh Deepak Singh 1, Amita Jain 2	2014	DENV	Dengue virus	JEV	Japanese encephalitis	7	South-East, South and East Asia	India	Uttar Pradesh state	2008	2011	3	Child and adult	Infected patients	0	Not reported	Not reported	Not reported	Not reported	NA	Not reported	Not reported	0	PCR and/or IgM pos, single sera	Reported	PCR and/or IgM pos, single sera	ELISA	Single	Part of them	<3, 3-10, >10 dpso	Both	Not reported	Not reported	IgM	IgM ELISA	ELISA	Not reported	IgM	Single	Both	<3, 3-10	>10 dpso	<3, 3-10, >10 dpso	Not reported	Not reported
148	18	https://pubmed.ncbi.nlm.nih.gov/24461525/	Singh, K. P., et al. (2014). "Co-positivity of anti-dengue virus and anti-Japanese encephalitis virus IgM in endemic area: Co-infection or cross reactivity?" Asian Pac J Trop Med 7(2): 124-129.	Kaleshwar Prasad Singh 1, Gitika Mishra 1, Parul Jain 1, Nidhi Pandey 1, Rachna Nagar 1, Shikha Gupta 1, Shantanu Prakash 1, Om Prakash 1, Danish Nasar Khan 1, Sakshi Shrivastav 1, Desh Deepak Singh 1, Amita Jain 3	2014	JEV	Japanese encephalitis	DENV	Dengue virus	7	South-East, South and East Asia	India	Uttar Pradesh state	2008	2011	3	Child and adult	Infected patients	0	Not reported	Not reported	Not reported	Not reported	NA	Not reported	Not reported	0	PCR and/or IgM pos, single sera	Reported	PCR and/or IgM pos, single sera	ELISA	Single	Part of them	<3, 3-10, >10 dpso	Both	Not reported	Not reported	IgM	IgM ELISA	ELISA	Not reported	IgM	Single	Both	<3, 3-10	>10 dpso	<3, 3-10, >10 dpso	Not reported	Not reported
149	19	https://www.frontiersin.org/articles/10.3389/fimmu.2014.00388/full	Toh, Y. X., et al. (2014). "Dengue serotype cross-reactive, anti-E protein antibodies confound specific immune memory for 1 year after infection." Front Immunol 5(AUG).	Ying Xiu Toh1, imageVictor Gan2, imageThavamalar Balakrishnan1, imageRoland Zuest1, imageMichael Poidinger1, imageSolomonraj Wilson1, imageRamapraba Appanna1, imageTun Linn Thein2, imageAdrian Kheng-Yeow Ong2, imageLee Ching Ng3, imageYee Sin Leo2,4,5 and imageKatja Fink1	2014	DENV-2	Dengue virus	DENV-1	Dengue virus	7	South-East, South and East Asia	Singapore		2013	2014	2	Adults	Infected patients	0	Not reported	Not reported	Not reported	Not reported	NA	Not reported	Not reported	0	RT-PCR and by NS1 test confirmation. (also DENV-2 VNT pos in all samples, and at least some or all have binding-antibodies to E and UV-inactivated virus particles)	Reported		NA (because PCR confirmed)	NA (because PCR confirmed)	NA (because PCR confirmed)	NA (because PCR confirmed)	NA (because PCR confirmed)	NA (because PCR confirmed)	NA (because PCR confirmed)	NA (because PCR confirmed)	VNT	Virus neutralization assay	Whole virus	Neutralizing antibodies	Paired	Both	<72 h and 4-7 dpso	15-25 dpso, 4, 7, 12 months after symptom onset	<72 h - 12 months after symptom onset	Yes, based on pre-existing IgG titer measured in the <72 h sample using the commercially available PanBio indirect IgG ELISA	Single sera
150	19	https://www.frontiersin.org/articles/10.3389/fimmu.2014.00388/full	Toh, Y. X., et al. (2014). "Dengue serotype cross-reactive, anti-E protein antibodies confound specific immune memory for 1 year after infection." Front Immunol 5(AUG).	Ying Xiu Toh1, imageVictor Gan2, imageThavamalar Balakrishnan1, imageRoland Zuest1, imageMichael Poidinger1, imageSolomonraj Wilson1, imageRamapraba Appanna1, imageTun Linn Thein2, imageAdrian Kheng-Yeow Ong2, imageLee Ching Ng3, imageYee Sin Leo2,4,5 and imageKatja Fink1	2014	DENV-2	Dengue virus	DENV-3	Dengue virus	7	South-East, South and East Asia	Singapore		2013	2014	2	Adults	Infected patients	0	Not reported	Not reported	Not reported	Not reported	NA	Not reported	Not reported	0	RT-PCR and by NS1 test confirmation. (also DENV-2 VNT pos in all samples, and at least some or all have binding-antibodies to E and UV-inactivated virus particles)	Reported		NA (because PCR confirmed)	NA (because PCR confirmed)	NA (because PCR confirmed)	NA (because PCR confirmed)	NA (because PCR confirmed)	NA (because PCR confirmed)	NA (because PCR confirmed)	NA (because PCR confirmed)	VNT	Virus neutralization assay	Whole virus	Neutralizing antibodies	Paired	Both	<72 h and 4-7 dpso	15-25 dpso, 4, 7, 12 months after symptom onset	<72 h - 12 months after symptom onset	Yes, based on pre-existing IgG titer measured in the <72 h sample using the commercially available PanBio indirect IgG ELISA	Single sera
151	19	https://www.frontiersin.org/articles/10.3389/fimmu.2014.00388/full	Toh, Y. X., et al. (2014). "Dengue serotype cross-reactive, anti-E protein antibodies confound specific immune memory for 1 year after infection." Front Immunol 5(AUG).	Ying Xiu Toh1, imageVictor Gan2, imageThavamalar Balakrishnan1, imageRoland Zuest1, imageMichael Poidinger1, imageSolomonraj Wilson1, imageRamapraba Appanna1, imageTun Linn Thein2, imageAdrian Kheng-Yeow Ong2, imageLee Ching Ng3, imageYee Sin Leo2,4,5 and imageKatja Fink1	2014	DENV-2	Dengue virus	DENV-4	Dengue virus	7	South-East, South and East Asia	Singapore		2013	2014	2	Adults	Infected patients	0	Not reported	Not reported	Not reported	Not reported	NA	Not reported	Not reported	0	RT-PCR and by NS1 test confirmation. (also DENV-2 VNT pos in all samples, and at least some or all have binding-antibodies to E and UV-inactivated virus particles)	Reported		NA (because PCR confirmed)	NA (because PCR confirmed)	NA (because PCR confirmed)	NA (because PCR confirmed)	NA (because PCR confirmed)	NA (because PCR confirmed)	NA (because PCR confirmed)	NA (because PCR confirmed)	VNT	Virus neutralization assay	Whole virus	Neutralizing antibodies	Paired	Both	<72 h and 4-7 dpso	15-25 dpso, 4, 7, 12 months after symptom onset	<72 h - 12 months after symptom onset	Yes, based on pre-existing IgG titer measured in the <72 h sample using the commercially available PanBio indirect IgG ELISA	Single sera
152	19	https://www.frontiersin.org/articles/10.3389/fimmu.2014.00388/full	Toh, Y. X., et al. (2014). "Dengue serotype cross-reactive, anti-E protein antibodies confound specific immune memory for 1 year after infection." Front Immunol 5(AUG).	Ying Xiu Toh1, imageVictor Gan2, imageThavamalar Balakrishnan1, imageRoland Zuest1, imageMichael Poidinger1, imageSolomonraj Wilson1, imageRamapraba Appanna1, imageTun Linn Thein2, imageAdrian Kheng-Yeow Ong2, imageLee Ching Ng3, imageYee Sin Leo2,4,5 and imageKatja Fink1	2014	DENV-2	Dengue virus	DENV-1	Dengue virus	7	South-East, South and East Asia	Singapore		2013	2014	2	Adults	Infected patients	0	Not reported	Not reported	Not reported	Not reported	NA	Not reported	Not reported	0	RT-PCR and by NS1 test confirmation. (also DENV-2 VNT pos in all samples, and at least some or all have binding-antibodies to E and UV-inactivated virus particles)	Reported		NA (because PCR confirmed)	NA (because PCR confirmed)	NA (because PCR confirmed)	NA (because PCR confirmed)	NA (because PCR confirmed)	NA (because PCR confirmed)	NA (because PCR confirmed)	NA (because PCR confirmed)	VNT	Virus neutralization assay	Whole virus	Neutralizing antibodies	Paired	Both	<72 h and 4-7 dpso	15-25 dpso, 4, 7, 12 months after symptom onset	<72 h - 12 months after symptom onset	Yes, based on pre-existing IgG titer measured in the <72 h sample using the commercially available PanBio indirect IgG ELISA	Single sera
153	19	https://www.frontiersin.org/articles/10.3389/fimmu.2014.00388/full	Toh, Y. X., et al. (2014). "Dengue serotype cross-reactive, anti-E protein antibodies confound specific immune memory for 1 year after infection." Front Immunol 5(AUG).	Ying Xiu Toh1, imageVictor Gan2, imageThavamalar Balakrishnan1, imageRoland Zuest1, imageMichael Poidinger1, imageSolomonraj Wilson1, imageRamapraba Appanna1, imageTun Linn Thein2, imageAdrian Kheng-Yeow Ong2, imageLee Ching Ng3, imageYee Sin Leo2,4,5 and imageKatja Fink1	2014	DENV-2	Dengue virus	DENV-3	Dengue virus	7	South-East, South and East Asia	Singapore		2013	2014	2	Adults	Infected patients	0	Not reported	Not reported	Not reported	Not reported	NA	Not reported	Not reported	0	RT-PCR and by NS1 test confirmation. (also DENV-2 VNT pos in all samples, and at least some or all have binding-antibodies to E and UV-inactivated virus particles)	Reported		NA (because PCR confirmed)	NA (because PCR confirmed)	NA (because PCR confirmed)	NA (because PCR confirmed)	NA (because PCR confirmed)	NA (because PCR confirmed)	NA (because PCR confirmed)	NA (because PCR confirmed)	VNT	Virus neutralization assay	Whole virus	Neutralizing antibodies	Paired	Both	<72 h and 4-7 dpso	15-25 dpso, 4, 7, 12 months after symptom onset	<72 h - 12 months after symptom onset	Yes, based on pre-existing IgG titer measured in the <72 h sample using the commercially available PanBio indirect IgG ELISA	Single sera
154	19	https://www.frontiersin.org/articles/10.3389/fimmu.2014.00388/full	Toh, Y. X., et al. (2014). "Dengue serotype cross-reactive, anti-E protein antibodies confound specific immune memory for 1 year after infection." Front Immunol 5(AUG).	Ying Xiu Toh1, imageVictor Gan2, imageThavamalar Balakrishnan1, imageRoland Zuest1, imageMichael Poidinger1, imageSolomonraj Wilson1, imageRamapraba Appanna1, imageTun Linn Thein2, imageAdrian Kheng-Yeow Ong2, imageLee Ching Ng3, imageYee Sin Leo2,4,5 and imageKatja Fink1	2014	DENV-2	Dengue virus	DENV-4	Dengue virus	7	South-East, South and East Asia	Singapore		2013	2014	2	Adults	Infected patients	0	Not reported	Not reported	Not reported	Not reported	NA	Not reported	Not reported	0	RT-PCR and by NS1 test confirmation. (also DENV-2 VNT pos in all samples, and at least some or all have binding-antibodies to E and UV-inactivated virus particles)	Reported		NA (because PCR confirmed)	NA (because PCR confirmed)	NA (because PCR confirmed)	NA (because PCR confirmed)	NA (because PCR confirmed)	NA (because PCR confirmed)	NA (because PCR confirmed)	NA (because PCR confirmed)	VNT	Virus neutralization assay	Whole virus	Neutralizing antibodies	Paired	Both	<72 h and 4-7 dpso	15-25 dpso, 4, 7, 12 months after symptom onset	<72 h - 12 months after symptom onset	Yes, based on pre-existing IgG titer measured in the <72 h sample using the commercially available PanBio indirect IgG ELISA	Single sera
155	19	https://www.frontiersin.org/articles/10.3389/fimmu.2014.00388/full	Toh, Y. X., et al. (2014). "Dengue serotype cross-reactive, anti-E protein antibodies confound specific immune memory for 1 year after infection." Front Immunol 5(AUG).	Ying Xiu Toh1, imageVictor Gan2, imageThavamalar Balakrishnan1, imageRoland Zuest1, imageMichael Poidinger1, imageSolomonraj Wilson1, imageRamapraba Appanna1, imageTun Linn Thein2, imageAdrian Kheng-Yeow Ong2, imageLee Ching Ng3, imageYee Sin Leo2,4,5 and imageKatja Fink1	2014	DENV-2	Dengue virus	DENV-1	Dengue virus	7	South-East, South and East Asia	Singapore		2013	2014	2	Adults	Infected patients	0	Not reported	Not reported	Not reported	Not reported	NA	Not reported	Not reported	0	RT-PCR and by NS1 test confirmation. (also DENV-2 VNT pos in all samples, and at least some or all have binding-antibodies to E and UV-inactivated virus particles)	Reported		NA (because PCR confirmed)	NA (because PCR confirmed)	NA (because PCR confirmed)	NA (because PCR confirmed)	NA (because PCR confirmed)	NA (because PCR confirmed)	NA (because PCR confirmed)	NA (because PCR confirmed)	ELISA	ELISA	UV-inactivated virus particle	IgG	Paired	Both	<72 h and 4-7 dpso	15-25 dpso, 4, 7, 12 months after symptom onset	<72 h - 12 months after symptom onset	Yes, based on pre-existing IgG titer measured in the <72 h sample using the commercially available PanBio indirect IgG ELISA	Single sera
156	19	https://www.frontiersin.org/articles/10.3389/fimmu.2014.00388/full	Toh, Y. X., et al. (2014). "Dengue serotype cross-reactive, anti-E protein antibodies confound specific immune memory for 1 year after infection." Front Immunol 5(AUG).	Ying Xiu Toh1, imageVictor Gan2, imageThavamalar Balakrishnan1, imageRoland Zuest1, imageMichael Poidinger1, imageSolomonraj Wilson1, imageRamapraba Appanna1, imageTun Linn Thein2, imageAdrian Kheng-Yeow Ong2, imageLee Ching Ng3, imageYee Sin Leo2,4,5 and imageKatja Fink1	2014	DENV-2	Dengue virus	DENV-1	Dengue virus	7	South-East, South and East Asia	Singapore		2013	2014	2	Adults	Infected patients	0	Not reported	Not reported	Not reported	Not reported	NA	Not reported	Not reported	0	RT-PCR and by NS1 test confirmation. (also DENV-2 VNT pos in all samples, and at least some or all have binding-antibodies to E and UV-inactivated virus particles)	Reported		NA (because PCR confirmed)	NA (because PCR confirmed)	NA (because PCR confirmed)	NA (because PCR confirmed)	NA (because PCR confirmed)	NA (because PCR confirmed)	NA (because PCR confirmed)	NA (because PCR confirmed)	ELISA	ELISA	UV-inactivated virus particle	IgG	Paired	Both	<72 h and 4-7 dpso	15-25 dpso, 4, 7, 12 months after symptom onset	<72 h - 12 months after symptom onset	Yes, based on pre-existing IgG titer measured in the <72 h sample using the commercially available PanBio indirect IgG ELISA	Single sera
157	19	https://www.frontiersin.org/articles/10.3389/fimmu.2014.00388/full	Toh, Y. X., et al. (2014). "Dengue serotype cross-reactive, anti-E protein antibodies confound specific immune memory for 1 year after infection." Front Immunol 5(AUG).	Ying Xiu Toh1, imageVictor Gan2, imageThavamalar Balakrishnan1, imageRoland Zuest1, imageMichael Poidinger1, imageSolomonraj Wilson1, imageRamapraba Appanna1, imageTun Linn Thein2, imageAdrian Kheng-Yeow Ong2, imageLee Ching Ng3, imageYee Sin Leo2,4,5 and imageKatja Fink1	2014	DENV-2	Dengue virus	DENV-1	Dengue virus	7	South-East, South and East Asia	Singapore		2013	2014	2	Adults	Infected patients	0	Not reported	Not reported	Not reported	Not reported	NA	Not reported	Not reported	0	RT-PCR and by NS1 test confirmation. (also DENV-2 VNT pos in all samples, and at least some or all have binding-antibodies to E and UV-inactivated virus particles)	Reported		NA (because PCR confirmed)	NA (because PCR confirmed)	NA (because PCR confirmed)	NA (because PCR confirmed)	NA (because PCR confirmed)	NA (because PCR confirmed)	NA (because PCR confirmed)	NA (because PCR confirmed)	ELISA	ELISA	E protein	IgG	Paired	Both	<72 h and 4-7 dpso	15-25 dpso, 4, 7, 12 months after symptom onset	<72 h - 12 months after symptom onset	Yes, based on pre-existing IgG titer measured in the <72 h sample using the commercially available PanBio indirect IgG ELISA	Single sera
158	19	https://www.frontiersin.org/articles/10.3389/fimmu.2014.00388/full	Toh, Y. X., et al. (2014). "Dengue serotype cross-reactive, anti-E protein antibodies confound specific immune memory for 1 year after infection." Front Immunol 5(AUG).	Ying Xiu Toh1, imageVictor Gan2, imageThavamalar Balakrishnan1, imageRoland Zuest1, imageMichael Poidinger1, imageSolomonraj Wilson1, imageRamapraba Appanna1, imageTun Linn Thein2, imageAdrian Kheng-Yeow Ong2, imageLee Ching Ng3, imageYee Sin Leo2,4,5 and imageKatja Fink1	2014	DENV-2	Dengue virus	DENV-1	Dengue virus	7	South-East, South and East Asia	Singapore		2013	2014	2	Adults	Infected patients	0	Not reported	Not reported	Not reported	Not reported	NA	Not reported	Not reported	0	RT-PCR and by NS1 test confirmation. (also DENV-2 VNT pos in all samples, and at least some or all have binding-antibodies to E and UV-inactivated virus particles)	Reported		NA (because PCR confirmed)	NA (because PCR confirmed)	NA (because PCR confirmed)	NA (because PCR confirmed)	NA (because PCR confirmed)	NA (because PCR confirmed)	NA (because PCR confirmed)	NA (because PCR confirmed)	ELISA	ELISA	E protein	IgG	Paired	Both	<72 h and 4-7 dpso	15-25 dpso, 4, 7, 12 months after symptom onset	<72 h - 12 months after symptom onset	Yes, based on pre-existing IgG titer measured in the <72 h sample using the commercially available PanBio indirect IgG ELISA	Single sera
159	19	https://www.frontiersin.org/articles/10.3389/fimmu.2014.00388/full	Toh, Y. X., et al. (2014). "Dengue serotype cross-reactive, anti-E protein antibodies confound specific immune memory for 1 year after infection." Front Immunol 5(AUG).	Ying Xiu Toh1, imageVictor Gan2, imageThavamalar Balakrishnan1, imageRoland Zuest1, imageMichael Poidinger1, imageSolomonraj Wilson1, imageRamapraba Appanna1, imageTun Linn Thein2, imageAdrian Kheng-Yeow Ong2, imageLee Ching Ng3, imageYee Sin Leo2,4,5 and imageKatja Fink1	2014	DENV-2	Dengue virus	DENV-1	Dengue virus	7	South-East, South and East Asia	Singapore		2013	2014	2	Adults	Infected patients	0	Not reported	Not reported	Not reported	Not reported	NA	Not reported	Not reported	0	RT-PCR and by NS1 test confirmation. (also DENV-2 VNT pos in all samples, and at least some or all have binding-antibodies to E and UV-inactivated virus particles)	Reported		NA (because PCR confirmed)	NA (because PCR confirmed)	NA (because PCR confirmed)	NA (because PCR confirmed)	NA (because PCR confirmed)	NA (because PCR confirmed)	NA (because PCR confirmed)	NA (because PCR confirmed)	ELISA	ELISA	EDIII	IgG	Paired	Both	<72 h and 4-7 dpso	15-25 dpso, 4, 7, 12 months after symptom onset	<72 h - 12 months after symptom onset	Yes, based on pre-existing IgG titer measured in the <72 h sample using the commercially available PanBio indirect IgG ELISA	Single sera
160	19	https://www.frontiersin.org/articles/10.3389/fimmu.2014.00388/full	Toh, Y. X., et al. (2014). "Dengue serotype cross-reactive, anti-E protein antibodies confound specific immune memory for 1 year after infection." Front Immunol 5(AUG).	Ying Xiu Toh1, imageVictor Gan2, imageThavamalar Balakrishnan1, imageRoland Zuest1, imageMichael Poidinger1, imageSolomonraj Wilson1, imageRamapraba Appanna1, imageTun Linn Thein2, imageAdrian Kheng-Yeow Ong2, imageLee Ching Ng3, imageYee Sin Leo2,4,5 and imageKatja Fink1	2014	DENV-2	Dengue virus	DENV-1	Dengue virus	7	South-East, South and East Asia	Singapore		2013	2014	2	Adults	Infected patients	0	Not reported	Not reported	Not reported	Not reported	NA	Not reported	Not reported	0	RT-PCR and by NS1 test confirmation. (also DENV-2 VNT pos in all samples, and at least some or all have binding-antibodies to E and UV-inactivated virus particles)	Reported		NA (because PCR confirmed)	NA (because PCR confirmed)	NA (because PCR confirmed)	NA (because PCR confirmed)	NA (because PCR confirmed)	NA (because PCR confirmed)	NA (because PCR confirmed)	NA (because PCR confirmed)	ELISA	ELISA	EDIII	IgG	Paired	Both	<72 h and 4-7 dpso	15-25 dpso, 4, 7, 12 months after symptom onset	<72 h - 12 months after symptom onset	Yes, based on pre-existing IgG titer measured in the <72 h sample using the commercially available PanBio indirect IgG ELISA	Single sera
161	20	https://www.clinicalmicrobiologyandinfection.com/article/S1198-743X(14)61156-3/fulltext	A model of laboratory surveillance for neuro-arbovirosis applied during 2012 in the Emilia-Romagna region, Italy	A. Pierro, M.P. Landini, P. Gaibani, G. Rossini, C. Vocale, A.C. Finarelli, R. Cagarelli, V. Sambri, S. Varani	2014	TBEV	Mammalian tick-borne flavivirus group	DENV	Dengue virus	10	Southern Europe	Italy	Emilia-Romagna (north) region	2012	2012	3	Child and adult	Infected patients	10	Southern Europe	Yes	Italy	Province of Trento (TBEV-endemic area)	NA	Not reported	Not reported	0	IgM+, IgG+/IgM+	Reported	IgM+, IgG+/IgM+	IFA	Single	Not reported	Not reported	Not reported	All antigens (IFA)	Reported	IgM and IgG	IFA	IFA	Not reported	IgM	Single	Not reported	Not reported	Not reported	Not reported	Not reported	Not reported
162	20	https://www.clinicalmicrobiologyandinfection.com/article/S1198-743X(14)61156-3/fulltext	A model of laboratory surveillance for neuro-arbovirosis applied during 2012 in the Emilia-Romagna region, Italy	A. Pierro, M.P. Landini, P. Gaibani, G. Rossini, C. Vocale, A.C. Finarelli, R. Cagarelli, V. Sambri, S. Varani	2014	TBEV	Mammalian tick-borne flavivirus group	DENV	Dengue virus	10	Southern Europe	Italy	Emilia-Romagna (north) region	2012	2012	3	Child and adult	Infected patients	10	Southern Europe	Yes	Italy	Province of Trento (TBEV-endemic area)	NA	Not reported	Not reported	0	IgM+, IgG+/IgM+	Reported	IgM+, IgG+/IgM+	IFA	Single	Not reported	Not reported	Not reported	All antigens (IFA)	Reported	IgM and IgG	IFA	IFA	Not reported	IgG	Single	Not reported	Not reported	Not reported	Not reported	Not reported	Not reported
163	20	https://www.clinicalmicrobiologyandinfection.com/article/S1198-743X(14)61156-3/fulltext	A model of laboratory surveillance for neuro-arbovirosis applied during 2012 in the Emilia-Romagna region, Italy	A. Pierro, M.P. Landini, P. Gaibani, G. Rossini, C. Vocale, A.C. Finarelli, R. Cagarelli, V. Sambri, S. Varani	2014	TBEV	Mammalian tick-borne flavivirus group	WNV	Japanese encephalitis	10	Southern Europe	Italy	Emilia-Romagna (north) region	2012	2012	3	Child and adult	Infected patients	10	Southern Europe	Yes	Italy	Province of Trento (TBEV-endemic area)	NA	Not reported	Not reported	0	IgM+, IgG+/IgM+	Reported	IgM+, IgG+/IgM+	IFA	Single	Not reported	Not reported	Not reported	All antigens (IFA)	Reported	IgM and IgG	IFA	IFA	Not reported	IgM	Single	Not reported	Not reported	Not reported	Not reported	Not reported	Not reported
164	20	https://www.clinicalmicrobiologyandinfection.com/article/S1198-743X(14)61156-3/fulltext	A model of laboratory surveillance for neuro-arbovirosis applied during 2012 in the Emilia-Romagna region, Italy	A. Pierro, M.P. Landini, P. Gaibani, G. Rossini, C. Vocale, A.C. Finarelli, R. Cagarelli, V. Sambri, S. Varani	2014	TBEV	Mammalian tick-borne flavivirus group	WNV	Japanese encephalitis	10	Southern Europe	Italy	Emilia-Romagna (north) region	2012	2012	3	Child and adult	Infected patients	10	Southern Europe	Yes	Italy	Province of Trento (TBEV-endemic area)	NA	Not reported	Not reported	0	IgM+, IgG+/IgM+	Reported	IgM+, IgG+/IgM+	IFA	Single	Not reported	Not reported	Not reported	All antigens (IFA)	Reported	IgM and IgG	IFA	IFA	Not reported	IgG	Single	Not reported	Not reported	Not reported	Not reported	Not reported	Not reported
165	20	https://www.clinicalmicrobiologyandinfection.com/article/S1198-743X(14)61156-3/fulltext	A model of laboratory surveillance for neuro-arbovirosis applied during 2012 in the Emilia-Romagna region, Italy	A. Pierro, M.P. Landini, P. Gaibani, G. Rossini, C. Vocale, A.C. Finarelli, R. Cagarelli, V. Sambri, S. Varani	2014	TBEV	Mammalian tick-borne flavivirus group	CHIKV	Semliki forest	10	Southern Europe	Italy	Emilia-Romagna (north) region	2012	2012	3	Child and adult	Infected patients	10	Southern Europe	Yes	Italy	Province of Trento (TBEV-endemic area)	NA	Not reported	Not reported	0	IgM+, IgG+/IgM+	Reported	IgM+, IgG+/IgM+	IFA	Single	Not reported	Not reported	Not reported	All antigens (IFA)	Reported	IgM and IgG	IFA	IFA	Not reported	IgM	Single	Not reported	Not reported	Not reported	Not reported	Not reported	Not reported
166	20	https://www.clinicalmicrobiologyandinfection.com/article/S1198-743X(14)61156-3/fulltext	A model of laboratory surveillance for neuro-arbovirosis applied during 2012 in the Emilia-Romagna region, Italy	A. Pierro, M.P. Landini, P. Gaibani, G. Rossini, C. Vocale, A.C. Finarelli, R. Cagarelli, V. Sambri, S. Varani	2014	TBEV	Mammalian tick-borne flavivirus group	CHIKV	Semliki forest	10	Southern Europe	Italy	Emilia-Romagna (north) region	2012	2012	3	Child and adult	Infected patients	10	Southern Europe	Yes	Italy	Province of Trento (TBEV-endemic area)	NA	Not reported	Not reported	0	IgM+, IgG+/IgM+	Reported	IgM+, IgG+/IgM+	IFA	Single	Not reported	Not reported	Not reported	All antigens (IFA)	Reported	IgM and IgG	IFA	IFA	Not reported	IgG	Single	Not reported	Not reported	Not reported	Not reported	Not reported	Not reported
167	20	https://www.clinicalmicrobiologyandinfection.com/article/S1198-743X(14)61156-3/fulltext	A model of laboratory surveillance for neuro-arbovirosis applied during 2012 in the Emilia-Romagna region, Italy	A. Pierro, M.P. Landini, P. Gaibani, G. Rossini, C. Vocale, A.C. Finarelli, R. Cagarelli, V. Sambri, S. Varani	2014	TBEV	Mammalian tick-borne flavivirus group	TOSV	Phlebovirus fever	10	Southern Europe	Italy	Emilia-Romagna (north) region	2012	2012	3	Child and adult	Infected patients	10	Southern Europe	Yes	Italy	Province of Trento (TBEV-endemic area)	NA	Not reported	Not reported	0	IgM+, IgG+/IgM+	Reported	IgM+, IgG+/IgM+	IFA	Single	Not reported	Not reported	Not reported	All antigens (IFA)	Reported	IgM and IgG	IFA	IFA	Not reported	IgM	Single	Not reported	Not reported	Not reported	Not reported	Not reported	Not reported
168	20	https://www.clinicalmicrobiologyandinfection.com/article/S1198-743X(14)61156-3/fulltext	A model of laboratory surveillance for neuro-arbovirosis applied during 2012 in the Emilia-Romagna region, Italy	A. Pierro, M.P. Landini, P. Gaibani, G. Rossini, C. Vocale, A.C. Finarelli, R. Cagarelli, V. Sambri, S. Varani	2014	TBEV	Mammalian tick-borne flavivirus group	TOSV	Phlebovirus fever	10	Southern Europe	Italy	Emilia-Romagna (north) region	2012	2012	3	Child and adult	Infected patients	10	Southern Europe	Yes	Italy	Province of Trento (TBEV-endemic area)	NA	Not reported	Not reported	0	IgM+, IgG+/IgM+	Reported	IgM+, IgG+/IgM+	IFA	Single	Not reported	Not reported	Not reported	All antigens (IFA)	Reported	IgM and IgG	IFA	IFA	Not reported	IgG	Single	Not reported	Not reported	Not reported	Not reported	Not reported	Not reported
169	20	https://www.clinicalmicrobiologyandinfection.com/article/S1198-743X(14)61156-3/fulltext	A model of laboratory surveillance for neuro-arbovirosis applied during 2012 in the Emilia-Romagna region, Italy	A. Pierro, M.P. Landini, P. Gaibani, G. Rossini, C. Vocale, A.C. Finarelli, R. Cagarelli, V. Sambri, S. Varani	2014	TOSV	Phlebovirus fever	DENV	Dengue virus	10	Southern Europe	Italy	Emilia-Romagna (north) region	2012	2012	3	Child and adult	Infected patients	0	Not reported	Not reported	Not reported	Not reported	NA	Not reported	Not reported	0	RT-PCR+, RT-PCR +/IgM+, RT-PCR+/IgG +/IgM+	Reported	IgM+, IgG+/IgM+	IFA	Single	Not reported	Not reported	Not reported	All antigens (IFA)	Reported	IgM and IgG	IFA	IFA	Not reported	IgM	Single	Not reported	Not reported	Not reported	Not reported	Not reported	Not reported
170	20	https://www.clinicalmicrobiologyandinfection.com/article/S1198-743X(14)61156-3/fulltext	A model of laboratory surveillance for neuro-arbovirosis applied during 2012 in the Emilia-Romagna region, Italy	A. Pierro, M.P. Landini, P. Gaibani, G. Rossini, C. Vocale, A.C. Finarelli, R. Cagarelli, V. Sambri, S. Varani	2014	TOSV	Phlebovirus fever	DENV	Dengue virus	10	Southern Europe	Italy	Emilia-Romagna (north) region	2012	2012	3	Child and adult	Infected patients	0	Not reported	Not reported	Not reported	Not reported	NA	Not reported	Not reported	0	RT-PCR+, RT-PCR +/IgM+, RT-PCR+/IgG +/IgM+	Reported	IgM+, IgG+/IgM+	IFA	Single	Not reported	Not reported	Not reported	All antigens (IFA)	Reported	IgM and IgG	IFA	IFA	Not reported	IgG	Single	Not reported	Not reported	Not reported	Not reported	Not reported	Not reported
171	20	https://www.clinicalmicrobiologyandinfection.com/article/S1198-743X(14)61156-3/fulltext	A model of laboratory surveillance for neuro-arbovirosis applied during 2012 in the Emilia-Romagna region, Italy	A. Pierro, M.P. Landini, P. Gaibani, G. Rossini, C. Vocale, A.C. Finarelli, R. Cagarelli, V. Sambri, S. Varani	2014	TOSV	Phlebovirus fever	WNV	Japanese encephalitis	10	Southern Europe	Italy	Emilia-Romagna (north) region	2012	2012	3	Child and adult	Infected patients	0	Not reported	Not reported	Not reported	Not reported	NA	Not reported	Not reported	0	RT-PCR+, RT-PCR +/IgM+, RT-PCR+/IgG +/IgM+	Reported	IgM+, IgG+/IgM+	IFA	Single	Not reported	Not reported	Not reported	All antigens (IFA)	Reported	IgM and IgG	IFA	IFA	Not reported	IgM	Single	Not reported	Not reported	Not reported	Not reported	Not reported	Not reported
172	20	https://www.clinicalmicrobiologyandinfection.com/article/S1198-743X(14)61156-3/fulltext	A model of laboratory surveillance for neuro-arbovirosis applied during 2012 in the Emilia-Romagna region, Italy	A. Pierro, M.P. Landini, P. Gaibani, G. Rossini, C. Vocale, A.C. Finarelli, R. Cagarelli, V. Sambri, S. Varani	2014	TOSV	Phlebovirus fever	WNV	Japanese encephalitis	10	Southern Europe	Italy	Emilia-Romagna (north) region	2012	2012	3	Child and adult	Infected patients	0	Not reported	Not reported	Not reported	Not reported	NA	Not reported	Not reported	0	RT-PCR+, RT-PCR +/IgM+, RT-PCR+/IgG +/IgM+	Reported	IgM+, IgG+/IgM+	IFA	Single	Not reported	Not reported	Not reported	All antigens (IFA)	Reported	IgM and IgG	IFA	IFA	Not reported	IgG	Single	Not reported	Not reported	Not reported	Not reported	Not reported	Not reported
173	20	https://www.clinicalmicrobiologyandinfection.com/article/S1198-743X(14)61156-3/fulltext	A model of laboratory surveillance for neuro-arbovirosis applied during 2012 in the Emilia-Romagna region, Italy	A. Pierro, M.P. Landini, P. Gaibani, G. Rossini, C. Vocale, A.C. Finarelli, R. Cagarelli, V. Sambri, S. Varani	2014	TOSV	Phlebovirus fever	CHIKV	Semliki forest	10	Southern Europe	Italy	Emilia-Romagna (north) region	2012	2012	3	Child and adult	Infected patients	0	Not reported	Not reported	Not reported	Not reported	NA	Not reported	Not reported	0	RT-PCR+, RT-PCR +/IgM+, RT-PCR+/IgG +/IgM+	Reported	IgM+, IgG+/IgM+	IFA	Single	Not reported	Not reported	Not reported	All antigens (IFA)	Reported	IgM and IgG	IFA	IFA	Not reported	IgM	Single	Not reported	Not reported	Not reported	Not reported	Not reported	Not reported
174	20	https://www.clinicalmicrobiologyandinfection.com/article/S1198-743X(14)61156-3/fulltext	A model of laboratory surveillance for neuro-arbovirosis applied during 2012 in the Emilia-Romagna region, Italy	A. Pierro, M.P. Landini, P. Gaibani, G. Rossini, C. Vocale, A.C. Finarelli, R. Cagarelli, V. Sambri, S. Varani	2014	TOSV	Phlebovirus fever	CHIKV	Semliki forest	10	Southern Europe	Italy	Emilia-Romagna (north) region	2012	2012	3	Child and adult	Infected patients	0	Not reported	Not reported	Not reported	Not reported	NA	Not reported	Not reported	0	RT-PCR+, RT-PCR +/IgM+, RT-PCR+/IgG +/IgM+	Reported	IgM+, IgG+/IgM+	IFA	Single	Not reported	Not reported	Not reported	All antigens (IFA)	Reported	IgM and IgG	IFA	IFA	Not reported	IgG	Single	Not reported	Not reported	Not reported	Not reported	Not reported	Not reported
175	20	https://www.clinicalmicrobiologyandinfection.com/article/S1198-743X(14)61156-3/fulltext	A model of laboratory surveillance for neuro-arbovirosis applied during 2012 in the Emilia-Romagna region, Italy	A. Pierro, M.P. Landini, P. Gaibani, G. Rossini, C. Vocale, A.C. Finarelli, R. Cagarelli, V. Sambri, S. Varani	2014	TOSV	Phlebovirus fever	TOSV	Phlebovirus fever	10	Southern Europe	Italy	Emilia-Romagna (north) region	2012	2012	3	Child and adult	Infected patients	0	Not reported	Not reported	Not reported	Not reported	NA	Not reported	Not reported	0	RT-PCR+, RT-PCR +/IgM+, RT-PCR+/IgG +/IgM+	Reported	IgM+, IgG+/IgM+	IFA	Single	Not reported	Not reported	Not reported	All antigens (IFA)	Reported	IgM and IgG	IFA	IFA	Not reported	IgM	Single	Not reported	Not reported	Not reported	Not reported	Not reported	Not reported
176	20	https://www.clinicalmicrobiologyandinfection.com/article/S1198-743X(14)61156-3/fulltext	A model of laboratory surveillance for neuro-arbovirosis applied during 2012 in the Emilia-Romagna region, Italy	A. Pierro, M.P. Landini, P. Gaibani, G. Rossini, C. Vocale, A.C. Finarelli, R. Cagarelli, V. Sambri, S. Varani	2014	TOSV	Phlebovirus fever	TOSV	Phlebovirus fever	10	Southern Europe	Italy	Emilia-Romagna (north) region	2012	2012	3	Child and adult	Infected patients	0	Not reported	Not reported	Not reported	Not reported	NA	Not reported	Not reported	0	RT-PCR+, RT-PCR +/IgM+, RT-PCR+/IgG +/IgM+	Reported	IgM+, IgG+/IgM+	IFA	Single	Not reported	Not reported	Not reported	All antigens (IFA)	Reported	IgM and IgG	IFA	IFA	Not reported	IgG	Single	Not reported	Not reported	Not reported	Not reported	Not reported	Not reported
177	21	https://www.ncbi.nlm.nih.gov/pmc/articles/PMC4111191/	Ngwe Tun, M. M., et al. (2014). "Detection of East/Central/South African genotype of chikungunya virus in Myanmar, 2010." Emerg Infect Dis 20(8): 1378-1381.	Mya Myat Ngwe Tun, Kyaw Zin Thant, Shingo Inoue, Takeshi Nabeshima, Kotaro Aoki, Aung Kyaw Kyaw, Tin Myint, Thi Tar, Kay Thwe Thwe Maung, Daisuke Hayasaka, and Kouichi Morita	2014	CHIKV	Semliki forest	DENV	Dengue virus	7	South-East, South and East Asia	Myanmar	Mandalay	2010	2010	1	Children	Infected patients	0	Not reported	Not reported	Not reported	Not reported	NA	Not reported	Not reported	0	PCR or IgM positive	Reported	IgM ELISA pos	ELISA	Single	No	Almost all 1–7 dpso, some 8–16 dpso	Both, most acute	Not reported	Not reported	IgM	ELISA	ELISA	Not reported	IgM	Single	Both, most acute	1-7 dpso	8-16 dpso	Almost all 1–7 dpso, some 8–16 dpso	Not reported	Not reported
178	21	https://www.ncbi.nlm.nih.gov/pmc/articles/PMC4111191/	Ngwe Tun, M. M., et al. (2014). "Detection of East/Central/South African genotype of chikungunya virus in Myanmar, 2010." Emerg Infect Dis 20(8): 1378-1381.	Mya Myat Ngwe Tun, Kyaw Zin Thant, Shingo Inoue, Takeshi Nabeshima, Kotaro Aoki, Aung Kyaw Kyaw, Tin Myint, Thi Tar, Kay Thwe Thwe Maung, Daisuke Hayasaka, and Kouichi Morita	2014	DENV	Dengue virus	CHIKV	Semliki forest	7	South-East, South and East Asia	Myanmar	Mandalay	2010	2010	1	Children	Infected patients	0	Not reported	Not reported	Not reported	Not reported	NA	Not reported	Not reported	0	IgM positive	Reported	IgM ELISA pos	ELISA	Single	No	Almost all 1–7 dpso, some 8–16 dpso	Both, most acute	Not reported	Not reported	IgM	ELISA	ELISA	Not reported	IgM	Single	Both, most acute	1-7 dpso	8-16 dpso	Almost all 1–7 dpso, some 8–16 dpso	Not reported	Not reported
179	22	https://ainfo.cnptia.embrapa.br/digital/bitstream/item/179847/1/Maldaner2013-Article-DengueVirusTetra-epitopePeptid.pdf	Maldaner, F. R., et al. (2013). "Dengue virus tetra-epitope peptide expressed in lettuce chloroplasts for potential use in dengue diagnosis." Appl Microbiol Biotechnol 97(13): 5721-5729.	Franciele Roberta Maldaner & Francisco José Lima Aragão, Flávia Barreto dos Santos & Octavio Luiz Franco, Monique da Rocha Queiroz Lima, Renato de Oliveira Resende, Raquel Medeiros Vasques, Tatsuya Nagata	2013	YFV	Yellow fever	DENV-1, DENV-2, DENV-3, DENV-4	Dengue virus	3	South America	Brazil	Rio de Janeiro	Not reported	2013	0	Not reported	Vaccinees	0	Not reported	Not reported	Not reported	Not reported	YFV	Not reported	Not reported	0	YFV vaccinees	Reported		NA (because vaccinees)	NA (because vaccinees)	NA (because vaccinees)	NA (because vaccinees)	NA (because vaccinees)	NA (because vaccinees)	NA (because vaccinees)	NA (because vaccinees)	ELISA	ELISA	tetra-epitope (DENV1-4) peptide from E domains I/II	IgG	Not reported	Not reported	Not reported	Not reported	Not reported	Not reported	Not reported
180	22	https://ainfo.cnptia.embrapa.br/digital/bitstream/item/179847/1/Maldaner2013-Article-DengueVirusTetra-epitopePeptid.pdf	Maldaner, F. R., et al. (2013). "Dengue virus tetra-epitope peptide expressed in lettuce chloroplasts for potential use in dengue diagnosis." Appl Microbiol Biotechnol 97(13): 5721-5729.	Franciele Roberta Maldaner & Francisco José Lima Aragão, Flávia Barreto dos Santos & Octavio Luiz Franco, Monique da Rocha Queiroz Lima, Renato de Oliveira Resende, Raquel Medeiros Vasques, Tatsuya Nagata	2013	YFV	Yellow fever	DENV-1, DENV-2, DENV-3, DENV-4	Dengue virus	3	South America	Brazil	Rio de Janeiro	Not reported	2013	0	Not reported	Infected patients	0	Not reported	Not reported	Not reported	Not reported	NA	Not reported	Not reported	0	YFV cases, case def unknown	Not reported	YFV cases, case def unknown	Not reported	Not reported	Not reported	Not reported	Not reported	Not reported	Not reported	Not reported	ELISA	ELISA	tetra-epitope (DENV1-4) peptide from E domains I/II	IgG	Not reported	Not reported	Not reported	Not reported	Not reported	Not reported	Not reported
181	23	https://journals.plos.org/plospathogens/article?id=10.1371/journal.ppat.1003458	Vratskikh, O., et al. (2013). "Dissection of Antibody Specificities Induced by Yellow Fever Vaccination." PLoS Pathog 9(6).	Oksana Vratskikh,Karin Stiasny,Jürgen Zlatkovic,Georgios Tsouchnikas,Johanna Jarmer,Urs Karrer,Michael Roggendorf,Hedwig Roggendorf,Regina Allwinn,Franz X. Heinz	2013	YFV	Yellow fever	TBEV	Mammalian tick-borne flavivirus group	11	Central Europe	Switzerland, Germany		Not reported	2013	2	Adults	Vaccinees	0	Not reported	Not reported	Not reported	Not reported	YFV	Yes	No TBEV vaccination	35	YFV vaccinees (also all positive for YF-NT and virion ELISA, most of them positive for soluble E ELISA YFV)	Reported		NA (because vaccinees)	NA (because vaccinees)	NA (because vaccinees)	NA (because vaccinees)	NA (because vaccinees)	NA (because vaccinees)	NA (because vaccinees)	NA (because vaccinees)	ELISA	ELISA	Soluble E protein	IgG	Single	Convalescent		0.5 to 42 years after vaccination, mean 2,6 years	0.5 to 42 years after vaccination, mean 2,6 years	Not reported	Not reported
182	23	https://journals.plos.org/plospathogens/article?id=10.1371/journal.ppat.1003458	Vratskikh, O., et al. (2013). "Dissection of Antibody Specificities Induced by Yellow Fever Vaccination." PLoS Pathog 9(6).	Oksana Vratskikh,Karin Stiasny,Jürgen Zlatkovic,Georgios Tsouchnikas,Johanna Jarmer,Urs Karrer,Michael Roggendorf,Hedwig Roggendorf,Regina Allwinn,Franz X. Heinz	2013	YFV	Yellow fever	WNV	Japanese encephalitis	11	Central Europe	Switzerland, Germany		Not reported	2013	2	Adults	Vaccinees	0	Not reported	Not reported	Not reported	Not reported	YFV	Yes	No TBEV vaccination	35	YFV vaccinees (also all positive for YF-NT and virion ELISA, most of them positive for soluble E ELISA YFV)	Reported		NA (because vaccinees)	NA (because vaccinees)	NA (because vaccinees)	NA (because vaccinees)	NA (because vaccinees)	NA (because vaccinees)	NA (because vaccinees)	NA (because vaccinees)	ELISA	ELISA	Soluble E protein	IgG	Single	Convalescent		0.5 to 42 years after vaccination, mean 2,6 years	0.5 to 42 years after vaccination, mean 2,6 years	Not reported	Not reported
183	24	https://www.ncbi.nlm.nih.gov/pmc/articles/PMC3592354/	Marrero-Santos, K. M., et al. (2013). "Optimization of the cutoff value for a commercial anti-dengue virus IgG immunoassay." Clin Vaccine Immunol 20(3): 358-362.	Karla M. Marrero-Santos,a Manuela Beltrán,a Jessica Carrión-Lebrón,a Carolina Sanchez-Vegas,b Davidson H. Hamer,c Elizabeth D. Barnett,d Luis M. Santiago,a and Elizabeth A. Hunspergercorresponding authora	2013	YFV	Yellow fever	DENV	Dengue virus	1	North America	US	Boston	2008	2009	3	Child and adult	Vaccinees and travellers	2, 3, 4, 5, 6, 7, 8, 10, 12	Not specified	Yes, but not specified	Not specified	Short and long time in DENV-endemic areas (they had 3 groups, but they do not report these groups for the vaccinated individuals)	YFV	Yes	No JEV vaccination (only YFV vaccination)	35	YFV vaccinees	Reported		NA (because vaccinees)	NA (because vaccinees)	NA (because vaccinees)	NA (because vaccinees)	NA (because vaccinees)	NA (because vaccinees)	NA (because vaccinees)	NA (because vaccinees)	ELISA	ELISA	Not reported	IgG	Single	Not reported	Not reported	Not reported	Not reported	Not reported	Not reported
184	24	https://www.ncbi.nlm.nih.gov/pmc/articles/PMC3592354/	Marrero-Santos, K. M., et al. (2013). "Optimization of the cutoff value for a commercial anti-dengue virus IgG immunoassay." Clin Vaccine Immunol 20(3): 358-362.	Karla M. Marrero-Santos,a Manuela Beltrán,a Jessica Carrión-Lebrón,a Carolina Sanchez-Vegas,b Davidson H. Hamer,c Elizabeth D. Barnett,d Luis M. Santiago,a and Elizabeth A. Hunspergercorresponding authora	2013	YFV	Yellow fever	DENV	Dengue virus	1	North America	US	Boston	2008	2009	3	Child and adult	Vaccinees and travellers	2, 3, 4, 5, 6, 7, 8, 10, 12	Not specified	Yes, but not specified	Not specified	Short and long time in DENV-endemic areas (they had 3 groups, but they do not report these groups for the vaccinated individuals)	YFV	Yes	No JEV vaccination (only YFV vaccination)	35	YFV vaccinees	Reported		NA (because vaccinees)	NA (because vaccinees)	NA (because vaccinees)	NA (because vaccinees)	NA (because vaccinees)	NA (because vaccinees)	NA (because vaccinees)	NA (because vaccinees)	ELISA	ELISA	Not reported	IgG	Single	Not reported	Not reported	Not reported	Not reported	Not reported	Not reported
185	24	https://www.ncbi.nlm.nih.gov/pmc/articles/PMC3592354/	Marrero-Santos, K. M., et al. (2013). "Optimization of the cutoff value for a commercial anti-dengue virus IgG immunoassay." Clin Vaccine Immunol 20(3): 358-362.	Karla M. Marrero-Santos,a Manuela Beltrán,a Jessica Carrión-Lebrón,a Carolina Sanchez-Vegas,b Davidson H. Hamer,c Elizabeth D. Barnett,d Luis M. Santiago,a and Elizabeth A. Hunspergercorresponding authora	2013	JEV	Japanese encephalitis	DENV	Dengue virus	1	North America	US	Boston	2008	2009	3	Child and adult	Vaccinees and travellers	2, 3, 4, 5, 6, 7, 8, 10, 12	Not specified	Yes, but not specified	Not specified	Short and long time in DENV-endemic areas (they had 3 groups, but they do not report these groups for the vaccinated individuals)	JEV	Yes	No YFV vaccination (only JEV vaccination)	35	JEV vaccinees	Reported		NA (because vaccinees)	NA (because vaccinees)	NA (because vaccinees)	NA (because vaccinees)	NA (because vaccinees)	NA (because vaccinees)	NA (because vaccinees)	NA (because vaccinees)	ELISA	ELISA	Not reported	IgG	Single	Not reported	Not reported	Not reported	Not reported	Not reported	Not reported
186	24	https://www.ncbi.nlm.nih.gov/pmc/articles/PMC3592354/	Marrero-Santos, K. M., et al. (2013). "Optimization of the cutoff value for a commercial anti-dengue virus IgG immunoassay." Clin Vaccine Immunol 20(3): 358-362.	Karla M. Marrero-Santos,a Manuela Beltrán,a Jessica Carrión-Lebrón,a Carolina Sanchez-Vegas,b Davidson H. Hamer,c Elizabeth D. Barnett,d Luis M. Santiago,a and Elizabeth A. Hunspergercorresponding authora	2013	JEV	Japanese encephalitis	DENV	Dengue virus	1	North America	US	Boston	2008	2009	3	Child and adult	Vaccinees and travellers	2, 3, 4, 5, 6, 7, 8, 10, 12	Not specified	Yes, but not specified	Not specified	Short and long time in DENV-endemic areas (they had 3 groups, but they do not report these groups for the vaccinated individuals)	JEV	Yes	No YFV vaccination (only JEV vaccination)	35	JEV vaccinees	Reported		NA (because vaccinees)	NA (because vaccinees)	NA (because vaccinees)	NA (because vaccinees)	NA (because vaccinees)	NA (because vaccinees)	NA (because vaccinees)	NA (because vaccinees)	ELISA	ELISA	Not reported	IgG	Single	Not reported	Not reported	Not reported	Not reported	Not reported	Not reported
187	24	https://www.ncbi.nlm.nih.gov/pmc/articles/PMC3592354/	Marrero-Santos, K. M., et al. (2013). "Optimization of the cutoff value for a commercial anti-dengue virus IgG immunoassay." Clin Vaccine Immunol 20(3): 358-362.	Karla M. Marrero-Santos,a Manuela Beltrán,a Jessica Carrión-Lebrón,a Carolina Sanchez-Vegas,b Davidson H. Hamer,c Elizabeth D. Barnett,d Luis M. Santiago,a and Elizabeth A. Hunspergercorresponding authora	2013	YFV, JEV	Japanese encephalitis, Mammalian tick-borne flavivirus group, Yellow fever	DENV	Dengue virus	1	North America	US	Boston	2008	2009	3	Child and adult	Vaccinees and travellers	2, 3, 4, 5, 6, 7, 8, 10, 12	Not specified	Yes, but not specified	Not specified	Short and long time in DENV-endemic areas (they had 3 groups, but they do not report these groups for the vaccinated individuals)	YFV, JEV	Yes	Only YFV and JEV vaccination	35	YFV and JEV vaccinees	Reported		NA (because vaccinees)	NA (because vaccinees)	NA (because vaccinees)	NA (because vaccinees)	NA (because vaccinees)	NA (because vaccinees)	NA (because vaccinees)	NA (because vaccinees)	ELISA	ELISA	Not reported	IgG	Single	Not reported	Not reported	Not reported	Not reported	Not reported	Not reported
188	24	https://www.ncbi.nlm.nih.gov/pmc/articles/PMC3592354/	Marrero-Santos, K. M., et al. (2013). "Optimization of the cutoff value for a commercial anti-dengue virus IgG immunoassay." Clin Vaccine Immunol 20(3): 358-362.	Karla M. Marrero-Santos,a Manuela Beltrán,a Jessica Carrión-Lebrón,a Carolina Sanchez-Vegas,b Davidson H. Hamer,c Elizabeth D. Barnett,d Luis M. Santiago,a and Elizabeth A. Hunspergercorresponding authora	2013	YFV, JEV	Japanese encephalitis, Mammalian tick-borne flavivirus group, Yellow fever	DENV	Dengue virus	1	North America	US	Boston	2008	2009	3	Child and adult	Vaccinees and travellers	2, 3, 4, 5, 6, 7, 8, 10, 12	Not specified	Yes, but not specified	Not specified	Short and long time in DENV-endemic areas (they had 3 groups, but they do not report these groups for the vaccinated individuals)	YFV, JEV	Yes	Only YFV and JEV vaccination	35	YFV and JEV vaccinees	Reported		NA (because vaccinees)	NA (because vaccinees)	NA (because vaccinees)	NA (because vaccinees)	NA (because vaccinees)	NA (because vaccinees)	NA (because vaccinees)	NA (because vaccinees)	ELISA	ELISA	Not reported	IgG	Single	Not reported	Not reported	Not reported	Not reported	Not reported	Not reported
189	25	https://journals.plos.org/plosntds/article?id=10.1371/journal.pntd.0002274	Puschnik, A., et al. (2013). "Correlation between Dengue-Specific Neutralizing Antibodies and Serum Avidity in Primary and Secondary Dengue Virus 3 Natural Infections in Humans." PLoS Negl Trop Dis 7(6).	Andreas Puschnik,Louis Lau ,Elizabeth A. Cromwell ,Angel Balmaseda,Simona Zompi ,Eva Harris	2013	DENV-3	Dengue virus	DENV-2	Dengue virus	2	Central America and Caribbean	Nicaragua	Managua	2010	2011	1	Children	Infected patients	0	Not reported	Not reported	Not reported	Not reported	NA	Not reported	Not reported	0	All confirmed by PCR or isolation of DENV in C6/36 Aedes albopictus cells (also seroconversion of DENV-specific IgM Abs as measured by IgM capture enzyme-linked immunosorbent assay (ELISA) between acutephase and convalescent-phase serum samples [35]; and/or a >4-fold increase in total Ab titer, as measured by Inhibition ELISA [30,36], between paired acute- and convalescent-phase serum samples)	Reported		NA (because PCR confirmed)	NA (because PCR confirmed)	NA (because PCR confirmed)	NA (because PCR confirmed)	NA (because PCR confirmed)	NA (because PCR confirmed)	NA (because PCR confirmed)	NA (because PCR confirmed)	VNT	Virus neutralization assay	Whole virus	Neutralizing antibodies	Paired	Both	3 consecutive days after enrollment (acute)	14–28 days after onset of symptoms (convalescent), and at 3 m, 6 m and 18 m post-illness.	3 consecutive days after enrollment (acute), 14–28 days after onset of symptoms (convalescent), and at 3 m, 6 m and 18 m post-illness.	Yes, Primary and secondary DENV infections were defined by an Ab titer by Inhibition ELISA of <10 or >10 in acute-phase samples, respectively, and/or <2,560 or >2,560 in convalescent phase samples, respectively	Single and paired sera
190	25	https://journals.plos.org/plosntds/article?id=10.1371/journal.pntd.0002274	Puschnik, A., et al. (2013). "Correlation between Dengue-Specific Neutralizing Antibodies and Serum Avidity in Primary and Secondary Dengue Virus 3 Natural Infections in Humans." PLoS Negl Trop Dis 7(6).	Andreas Puschnik,Louis Lau ,Elizabeth A. Cromwell ,Angel Balmaseda,Simona Zompi ,Eva Harris	2013	DENV-3	Dengue virus	DENV-2	Dengue virus	2	Central America and Caribbean	Nicaragua	Managua	2010	2011	1	Children	Infected patients	0	Not reported	Not reported	Not reported	Not reported	NA	Not reported	Not reported	0	All confirmed by PCR or isolation of DENV in C6/36 Aedes albopictus cells (also seroconversion of DENV-specific IgM Abs as measured by IgM capture enzyme-linked immunosorbent assay (ELISA) between acutephase and convalescent-phase serum samples [35]; and/or a >4-fold increase in total Ab titer, as measured by Inhibition ELISA [30,36], between paired acute- and convalescent-phase serum samples)	Reported		NA (because PCR confirmed)	NA (because PCR confirmed)	NA (because PCR confirmed)	NA (because PCR confirmed)	NA (because PCR confirmed)	NA (because PCR confirmed)	NA (because PCR confirmed)	NA (because PCR confirmed)	ELISA avidity assay	ELISA	DENV virion	IgM	Paired	Both	3 consecutive days after enrollment (acute)	14–28 days after onset of symptoms (convalescent), and at 3 m, 6 m and 18 m post-illness.	3 consecutive days after enrollment (acute), 14–28 days after onset of symptoms (convalescent), and at 3 m, 6 m and 18 m post-illness.	Yes, Primary and secondary DENV infections were defined by an Ab titer by Inhibition ELISA of <10 or >10 in acute-phase samples, respectively, and/or <2,560 or >2,560 in convalescent phase samples, respectively	Single and paired sera
191	25	https://journals.plos.org/plosntds/article?id=10.1371/journal.pntd.0002274	Puschnik, A., et al. (2013). "Correlation between Dengue-Specific Neutralizing Antibodies and Serum Avidity in Primary and Secondary Dengue Virus 3 Natural Infections in Humans." PLoS Negl Trop Dis 7(6).	Andreas Puschnik,Louis Lau ,Elizabeth A. Cromwell ,Angel Balmaseda,Simona Zompi ,Eva Harris	2013	DENV-3	Dengue virus	DENV-2	Dengue virus	2	Central America and Caribbean	Nicaragua	Managua	2010	2011	1	Children	Infected patients	0	Not reported	Not reported	Not reported	Not reported	NA	Not reported	Not reported	0	All confirmed by PCR or isolation of DENV in C6/36 Aedes albopictus cells (also seroconversion of DENV-specific IgM Abs as measured by IgM capture enzyme-linked immunosorbent assay (ELISA) between acutephase and convalescent-phase serum samples [35]; and/or a >4-fold increase in total Ab titer, as measured by Inhibition ELISA [30,36], between paired acute- and convalescent-phase serum samples)	Reported		NA (because PCR confirmed)	NA (because PCR confirmed)	NA (because PCR confirmed)	NA (because PCR confirmed)	NA (because PCR confirmed)	NA (because PCR confirmed)	NA (because PCR confirmed)	NA (because PCR confirmed)	ELISA avidity assay	ELISA	DENV virion	IgG	Paired	Both	3 consecutive days after enrollment (acute)	14–28 days after onset of symptoms (convalescent), and at 3 m, 6 m and 18 m post-illness.	3 consecutive days after enrollment (acute), 14–28 days after onset of symptoms (convalescent), and at 3 m, 6 m and 18 m post-illness.	Yes, Primary and secondary DENV infections were defined by an Ab titer by Inhibition ELISA of <10 or >10 in acute-phase samples, respectively, and/or <2,560 or >2,560 in convalescent phase samples, respectively	Single and paired sera
192	26	https://www.ncbi.nlm.nih.gov/pmc/articles/PMC3529775/	Garcia-Bates, T. M., et al. (2013). "Association between magnitude of the virus-specific plasmablast response and disease severity in dengue patients." J IMMUNOL 190(1): 80-87.	Tatiana M. Garcia-Bates,*† Marli T. Cordeiro,‡ Eduardo J.M. Nascimento,*† Amanda P. Smith,*† Klécia M. Soares de Melo,*‡ Sean P. McBurney,*§ Jared D. Evans,*§ Ernesto T. A. Marques, Jr.,*†‡ and Simon M. Barratt-Boyes*†¶	2013	DENV-3	Dengue virus	DENV-1	Dengue virus	3	South America	Brazil	Recife	2004	2006	3	Child and adult	Infected patients	0	Not reported	Not reported	Not reported	Not reported	NA	Not reported	Not reported	0	RT-PCR, virus isolation acute samples and/or DENV IgM or anti-DENV IgG ELISA on acute and convalescent samples	Reported	DENV IgM or anti-DENV IgG ELISA on acute and convalescent samples	ELISA	Paired	Yes	4 to 7 days (acute) & 15 to 54 days (convalescent)	Both	Not reported	Not reported	IgM and IgG	VNT	Virus neutralization assay	Whole virus	Neutralizing antibodies	Single	Acute	4-7 dpso		4-7 dpso	Yes, Primary infection was characterized by the absence of DENV-specific IgG and the presence of DENV-specific IgM, virus isolation and/or viral RNA in the acute stage, followed by the presence of DENV-specific IgG in the convalescent stage. Secondary infection was characterized by DENV-specific IgG, virus isolation and/or viral RNA with low to absent DENV-specific IgM in the acute stage, followe…	Paired sera
193	26	https://www.ncbi.nlm.nih.gov/pmc/articles/PMC3529775/	Garcia-Bates, T. M., et al. (2013). "Association between magnitude of the virus-specific plasmablast response and disease severity in dengue patients." J IMMUNOL 190(1): 80-87.	Tatiana M. Garcia-Bates,*† Marli T. Cordeiro,‡ Eduardo J.M. Nascimento,*† Amanda P. Smith,*† Klécia M. Soares de Melo,*‡ Sean P. McBurney,*§ Jared D. Evans,*§ Ernesto T. A. Marques, Jr.,*†‡ and Simon M. Barratt-Boyes*†¶	2013	DENV-3	Dengue virus	DENV-1	Dengue virus	3	South America	Brazil	Recife	2004	2006	3	Child and adult	Infected patients	0	Not reported	Not reported	Not reported	Not reported	NA	Not reported	Not reported	0	RT-PCR, virus isolation acute samples and/or DENV IgM or anti-DENV IgG ELISA on acute and convalescent samples	Reported	DENV IgM or anti-DENV IgG ELISA on acute and convalescent samples	ELISA	Paired	Yes	4 to 7 days (acute) & 15 to 54 days (convalescent)	Both	Not reported	Not reported	IgM and IgG	VNT	Virus neutralization assay	Whole virus	Neutralizing antibodies	Single	Convalescent		Most 15 to 54 dpso	Most 15 to 54 dpso	Yes, Primary infection was characterized by the absence of DENV-specific IgG and the presence of DENV-specific IgM, virus isolation and/or viral RNA in the acute stage, followed by the presence of DENV-specific IgG in the convalescent stage. Secondary infection was characterized by DENV-specific IgG, virus isolation and/or viral RNA with low to absent DENV-specific IgM in the acute stage, followe…	Paired sera
194	26	https://www.ncbi.nlm.nih.gov/pmc/articles/PMC3529775/	Garcia-Bates, T. M., et al. (2013). "Association between magnitude of the virus-specific plasmablast response and disease severity in dengue patients." J IMMUNOL 190(1): 80-87.	Tatiana M. Garcia-Bates,*† Marli T. Cordeiro,‡ Eduardo J.M. Nascimento,*† Amanda P. Smith,*† Klécia M. Soares de Melo,*‡ Sean P. McBurney,*§ Jared D. Evans,*§ Ernesto T. A. Marques, Jr.,*†‡ and Simon M. Barratt-Boyes*†¶	2013	DENV-3	Dengue virus	DENV-2	Dengue virus	3	South America	Brazil	Recife	2004	2006	3	Child and adult	Infected patients	0	Not reported	Not reported	Not reported	Not reported	NA	Not reported	Not reported	0	RT-PCR, virus isolation acute samples and/or DENV IgM or anti-DENV IgG ELISA on acute and convalescent samples	Reported	DENV IgM or anti-DENV IgG ELISA on acute and convalescent samples	ELISA	Paired	Yes	4 to 7 days (acute) & 15 to 54 days (convalescent)	Both	Not reported	Not reported	IgM and IgG	VNT	Virus neutralization assay	Whole virus	Neutralizing antibodies	Single	Acute	4-7 dpso		4-7 dpso	Yes, Primary infection was characterized by the absence of DENV-specific IgG and the presence of DENV-specific IgM, virus isolation and/or viral RNA in the acute stage, followed by the presence of DENV-specific IgG in the convalescent stage. Secondary infection was characterized by DENV-specific IgG, virus isolation and/or viral RNA with low to absent DENV-specific IgM in the acute stage, followe…	Paired sera
195	26	https://www.ncbi.nlm.nih.gov/pmc/articles/PMC3529775/	Garcia-Bates, T. M., et al. (2013). "Association between magnitude of the virus-specific plasmablast response and disease severity in dengue patients." J IMMUNOL 190(1): 80-87.	Tatiana M. Garcia-Bates,*† Marli T. Cordeiro,‡ Eduardo J.M. Nascimento,*† Amanda P. Smith,*† Klécia M. Soares de Melo,*‡ Sean P. McBurney,*§ Jared D. Evans,*§ Ernesto T. A. Marques, Jr.,*†‡ and Simon M. Barratt-Boyes*†¶	2013	DENV-3	Dengue virus	DENV-2	Dengue virus	3	South America	Brazil	Recife	2004	2006	3	Child and adult	Infected patients	0	Not reported	Not reported	Not reported	Not reported	NA	Not reported	Not reported	0	RT-PCR, virus isolation acute samples and/or DENV IgM or anti-DENV IgG ELISA on acute and convalescent samples	Reported	DENV IgM or anti-DENV IgG ELISA on acute and convalescent samples	ELISA	Paired	Yes	4 to 7 days (acute) & 15 to 54 days (convalescent)	Both	Not reported	Not reported	IgM and IgG	VNT	Virus neutralization assay	Whole virus	Neutralizing antibodies	Single	Convalescent		Most 15 to 54 dpso	Most 15 to 54 dpso	Yes, Primary infection was characterized by the absence of DENV-specific IgG and the presence of DENV-specific IgM, virus isolation and/or viral RNA in the acute stage, followed by the presence of DENV-specific IgG in the convalescent stage. Secondary infection was characterized by DENV-specific IgG, virus isolation and/or viral RNA with low to absent DENV-specific IgM in the acute stage, followe…	Paired sera
196	26	https://www.ncbi.nlm.nih.gov/pmc/articles/PMC3529775/	Garcia-Bates, T. M., et al. (2013). "Association between magnitude of the virus-specific plasmablast response and disease severity in dengue patients." J IMMUNOL 190(1): 80-87.	Tatiana M. Garcia-Bates,*† Marli T. Cordeiro,‡ Eduardo J.M. Nascimento,*† Amanda P. Smith,*† Klécia M. Soares de Melo,*‡ Sean P. McBurney,*§ Jared D. Evans,*§ Ernesto T. A. Marques, Jr.,*†‡ and Simon M. Barratt-Boyes*†¶	2013	DENV-3	Dengue virus	DENV-4	Dengue virus	3	South America	Brazil	Recife	2004	2006	3	Child and adult	Infected patients	0	Not reported	Not reported	Not reported	Not reported	NA	Not reported	Not reported	0	RT-PCR, virus isolation acute samples and/or DENV IgM or anti-DENV IgG ELISA on acute and convalescent samples	Reported	DENV IgM or anti-DENV IgG ELISA on acute and convalescent samples	ELISA	Paired	Yes	4 to 7 days (acute) & 15 to 54 days (convalescent)	Both	Not reported	Not reported	IgM and IgG	VNT	Virus neutralization assay	Whole virus	Neutralizing antibodies	Single	Acute	4-7 dpso		4-7 dpso	Yes, Primary infection was characterized by the absence of DENV-specific IgG and the presence of DENV-specific IgM, virus isolation and/or viral RNA in the acute stage, followed by the presence of DENV-specific IgG in the convalescent stage. Secondary infection was characterized by DENV-specific IgG, virus isolation and/or viral RNA with low to absent DENV-specific IgM in the acute stage, followe…	Paired sera
197	26	https://www.ncbi.nlm.nih.gov/pmc/articles/PMC3529775/	Garcia-Bates, T. M., et al. (2013). "Association between magnitude of the virus-specific plasmablast response and disease severity in dengue patients." J IMMUNOL 190(1): 80-87.	Tatiana M. Garcia-Bates,*† Marli T. Cordeiro,‡ Eduardo J.M. Nascimento,*† Amanda P. Smith,*† Klécia M. Soares de Melo,*‡ Sean P. McBurney,*§ Jared D. Evans,*§ Ernesto T. A. Marques, Jr.,*†‡ and Simon M. Barratt-Boyes*†¶	2013	DENV-3	Dengue virus	DENV-4	Dengue virus	3	South America	Brazil	Recife	2004	2006	3	Child and adult	Infected patients	0	Not reported	Not reported	Not reported	Not reported	NA	Not reported	Not reported	0	RT-PCR, virus isolation acute samples and/or DENV IgM or anti-DENV IgG ELISA on acute and convalescent samples	Reported	DENV IgM or anti-DENV IgG ELISA on acute and convalescent samples	ELISA	Paired	Yes	4 to 7 days (acute) & 15 to 54 days (convalescent)	Both	Not reported	Not reported	IgM and IgG	VNT	Virus neutralization assay	Whole virus	Neutralizing antibodies	Single	Convalescent		Most 15 to 54 dpso	Most 15 to 54 dpso	Yes, Primary infection was characterized by the absence of DENV-specific IgG and the presence of DENV-specific IgM, virus isolation and/or viral RNA in the acute stage, followed by the presence of DENV-specific IgG in the convalescent stage. Secondary infection was characterized by DENV-specific IgG, virus isolation and/or viral RNA with low to absent DENV-specific IgM in the acute stage, followe…	Paired sera
198	26	https://www.ncbi.nlm.nih.gov/pmc/articles/PMC3529775/	Garcia-Bates, T. M., et al. (2013). "Association between magnitude of the virus-specific plasmablast response and disease severity in dengue patients." J IMMUNOL 190(1): 80-87.	Tatiana M. Garcia-Bates,*† Marli T. Cordeiro,‡ Eduardo J.M. Nascimento,*† Amanda P. Smith,*† Klécia M. Soares de Melo,*‡ Sean P. McBurney,*§ Jared D. Evans,*§ Ernesto T. A. Marques, Jr.,*†‡ and Simon M. Barratt-Boyes*†¶	2013	DENV-3	Dengue virus	DENV-1	Dengue virus	3	South America	Brazil	Recife	2004	2006	3	Child and adult	Infected patients	0	Not reported	Not reported	Not reported	Not reported	NA	Not reported	Not reported	0	RT-PCR, virus isolation acute samples and/or DENV IgM or anti-DENV IgG ELISA on acute and convalescent samples	Reported	DENV IgM or anti-DENV IgG ELISA on acute and convalescent samples	ELISA	Paired	Yes	4 to 7 days (acute) & 15 to 54 days (convalescent)	Both	Not reported	Not reported	IgM and IgG	VNT	Virus neutralization assay	Whole virus	Neutralizing antibodies	Single	Acute	4-7 dpso		4-7 dpso	Yes, Primary infection was characterized by the absence of DENV-specific IgG and the presence of DENV-specific IgM, virus isolation and/or viral RNA in the acute stage, followed by the presence of DENV-specific IgG in the convalescent stage. Secondary infection was characterized by DENV-specific IgG, virus isolation and/or viral RNA with low to absent DENV-specific IgM in the acute stage, followe…	Paired sera
199	26	https://www.ncbi.nlm.nih.gov/pmc/articles/PMC3529775/	Garcia-Bates, T. M., et al. (2013). "Association between magnitude of the virus-specific plasmablast response and disease severity in dengue patients." J IMMUNOL 190(1): 80-87.	Tatiana M. Garcia-Bates,*† Marli T. Cordeiro,‡ Eduardo J.M. Nascimento,*† Amanda P. Smith,*† Klécia M. Soares de Melo,*‡ Sean P. McBurney,*§ Jared D. Evans,*§ Ernesto T. A. Marques, Jr.,*†‡ and Simon M. Barratt-Boyes*†¶	2013	DENV-3	Dengue virus	DENV-1	Dengue virus	3	South America	Brazil	Recife	2004	2006	3	Child and adult	Infected patients	0	Not reported	Not reported	Not reported	Not reported	NA	Not reported	Not reported	0	RT-PCR, virus isolation acute samples and/or DENV IgM or anti-DENV IgG ELISA on acute and convalescent samples	Reported	DENV IgM or anti-DENV IgG ELISA on acute and convalescent samples	ELISA	Paired	Yes	4 to 7 days (acute) & 15 to 54 days (convalescent)	Both	Not reported	Not reported	IgM and IgG	VNT	Virus neutralization assay	Whole virus	Neutralizing antibodies	Single	Convalescent		Most 15 to 54 dpso	Most 15 to 54 dpso	Yes, Primary infection was characterized by the absence of DENV-specific IgG and the presence of DENV-specific IgM, virus isolation and/or viral RNA in the acute stage, followed by the presence of DENV-specific IgG in the convalescent stage. Secondary infection was characterized by DENV-specific IgG, virus isolation and/or viral RNA with low to absent DENV-specific IgM in the acute stage, followe…	Paired sera
200	26	https://www.ncbi.nlm.nih.gov/pmc/articles/PMC3529775/	Garcia-Bates, T. M., et al. (2013). "Association between magnitude of the virus-specific plasmablast response and disease severity in dengue patients." J IMMUNOL 190(1): 80-87.	Tatiana M. Garcia-Bates,*† Marli T. Cordeiro,‡ Eduardo J.M. Nascimento,*† Amanda P. Smith,*† Klécia M. Soares de Melo,*‡ Sean P. McBurney,*§ Jared D. Evans,*§ Ernesto T. A. Marques, Jr.,*†‡ and Simon M. Barratt-Boyes*†¶	2013	DENV-3	Dengue virus	DENV-2	Dengue virus	3	South America	Brazil	Recife	2004	2006	3	Child and adult	Infected patients	0	Not reported	Not reported	Not reported	Not reported	NA	Not reported	Not reported	0	RT-PCR, virus isolation acute samples and/or DENV IgM or anti-DENV IgG ELISA on acute and convalescent samples	Reported	DENV IgM or anti-DENV IgG ELISA on acute and convalescent samples	ELISA	Paired	Yes	4 to 7 days (acute) & 15 to 54 days (convalescent)	Both	Not reported	Not reported	IgM and IgG	VNT	Virus neutralization assay	Whole virus	Neutralizing antibodies	Single	Acute	4-7 dpso		4-7 dpso	Yes, Primary infection was characterized by the absence of DENV-specific IgG and the presence of DENV-specific IgM, virus isolation and/or viral RNA in the acute stage, followed by the presence of DENV-specific IgG in the convalescent stage. Secondary infection was characterized by DENV-specific IgG, virus isolation and/or viral RNA with low to absent DENV-specific IgM in the acute stage, followe…	Paired sera
201	26	https://www.ncbi.nlm.nih.gov/pmc/articles/PMC3529775/	Garcia-Bates, T. M., et al. (2013). "Association between magnitude of the virus-specific plasmablast response and disease severity in dengue patients." J IMMUNOL 190(1): 80-87.	Tatiana M. Garcia-Bates,*† Marli T. Cordeiro,‡ Eduardo J.M. Nascimento,*† Amanda P. Smith,*† Klécia M. Soares de Melo,*‡ Sean P. McBurney,*§ Jared D. Evans,*§ Ernesto T. A. Marques, Jr.,*†‡ and Simon M. Barratt-Boyes*†¶	2013	DENV-3	Dengue virus	DENV-2	Dengue virus	3	South America	Brazil	Recife	2004	2006	3	Child and adult	Infected patients	0	Not reported	Not reported	Not reported	Not reported	NA	Not reported	Not reported	0	RT-PCR, virus isolation acute samples and/or DENV IgM or anti-DENV IgG ELISA on acute and convalescent samples	Reported	DENV IgM or anti-DENV IgG ELISA on acute and convalescent samples	ELISA	Paired	Yes	4 to 7 days (acute) & 15 to 54 days (convalescent)	Both	Not reported	Not reported	IgM and IgG	VNT	Virus neutralization assay	Whole virus	Neutralizing antibodies	Single	Convalescent		Most 15 to 54 dpso	Most 15 to 54 dpso	Yes, Primary infection was characterized by the absence of DENV-specific IgG and the presence of DENV-specific IgM, virus isolation and/or viral RNA in the acute stage, followed by the presence of DENV-specific IgG in the convalescent stage. Secondary infection was characterized by DENV-specific IgG, virus isolation and/or viral RNA with low to absent DENV-specific IgM in the acute stage, followe…	Paired sera
202	26	https://www.ncbi.nlm.nih.gov/pmc/articles/PMC3529775/	Garcia-Bates, T. M., et al. (2013). "Association between magnitude of the virus-specific plasmablast response and disease severity in dengue patients." J IMMUNOL 190(1): 80-87.	Tatiana M. Garcia-Bates,*† Marli T. Cordeiro,‡ Eduardo J.M. Nascimento,*† Amanda P. Smith,*† Klécia M. Soares de Melo,*‡ Sean P. McBurney,*§ Jared D. Evans,*§ Ernesto T. A. Marques, Jr.,*†‡ and Simon M. Barratt-Boyes*†¶	2013	DENV-3	Dengue virus	DENV-4	Dengue virus	3	South America	Brazil	Recife	2004	2006	3	Child and adult	Infected patients	0	Not reported	Not reported	Not reported	Not reported	NA	Not reported	Not reported	0	RT-PCR, virus isolation acute samples and/or DENV IgM or anti-DENV IgG ELISA on acute and convalescent samples	Reported	DENV IgM or anti-DENV IgG ELISA on acute and convalescent samples	ELISA	Paired	Yes	4 to 7 days (acute) & 15 to 54 days (convalescent)	Both	Not reported	Not reported	IgM and IgG	VNT	Virus neutralization assay	Whole virus	Neutralizing antibodies	Single	Acute	4-7 dpso		4-7 dpso	Yes, Primary infection was characterized by the absence of DENV-specific IgG and the presence of DENV-specific IgM, virus isolation and/or viral RNA in the acute stage, followed by the presence of DENV-specific IgG in the convalescent stage. Secondary infection was characterized by DENV-specific IgG, virus isolation and/or viral RNA with low to absent DENV-specific IgM in the acute stage, followe…	Paired sera
203	26	https://www.ncbi.nlm.nih.gov/pmc/articles/PMC3529775/	Garcia-Bates, T. M., et al. (2013). "Association between magnitude of the virus-specific plasmablast response and disease severity in dengue patients." J IMMUNOL 190(1): 80-87.	Tatiana M. Garcia-Bates,*† Marli T. Cordeiro,‡ Eduardo J.M. Nascimento,*† Amanda P. Smith,*† Klécia M. Soares de Melo,*‡ Sean P. McBurney,*§ Jared D. Evans,*§ Ernesto T. A. Marques, Jr.,*†‡ and Simon M. Barratt-Boyes*†¶	2013	DENV-3	Dengue virus	DENV-4	Dengue virus	3	South America	Brazil	Recife	2004	2006	3	Child and adult	Infected patients	0	Not reported	Not reported	Not reported	Not reported	NA	Not reported	Not reported	0	RT-PCR, virus isolation acute samples and/or DENV IgM or anti-DENV IgG ELISA on acute and convalescent samples	Reported	DENV IgM or anti-DENV IgG ELISA on acute and convalescent samples	ELISA	Paired	Yes	4 to 7 days (acute) & 15 to 54 days (convalescent)	Both	Not reported	Not reported	IgM and IgG	VNT	Virus neutralization assay	Whole virus	Neutralizing antibodies	Single	Convalescent		Most 15 to 54 dpso	Most 15 to 54 dpso	Yes, Primary infection was characterized by the absence of DENV-specific IgG and the presence of DENV-specific IgM, virus isolation and/or viral RNA in the acute stage, followed by the presence of DENV-specific IgG in the convalescent stage. Secondary infection was characterized by DENV-specific IgG, virus isolation and/or viral RNA with low to absent DENV-specific IgM in the acute stage, followe…	Paired sera
204	27	https://journals.plos.org/plosntds/article?id=10.1371/journal.pntd.0002451	Lai, C. Y., et al. (2013). "Analysis of Cross-Reactive Antibodies Recognizing the Fusion Loop of Envelope Protein and Correlation with Neutralizing Antibody Titers in Nicaraguan Dengue Cases." PLoS Negl Trop Dis 7(9).	Chih-Yun Lai ,Katherine L. Williams ,Yi-Chieh Wu,Sarah Knight,Angel Balmaseda,Eva Harris ,Wei-Kung Wang	2013	DENV-1	Dengue virus	DENV-2	Dengue virus	2	Central America and Caribbean	Nicaragua	Managua	2006	2010	1	Children	Infected patients	0	Not reported	Not reported	Not reported	Not reported	NA	Not reported	Not reported	0	DENV infection was confirmed by detection of viral RNA by RT-PCR directed to the capsid region or virus isolation in C6/36 cells [20] (also (some) IgM seroconversion between acute and convalescent-phase samples; and/or a ≥4-fold increase in total anti-DENV Abs between acute and convalescent-phase samples as measured by Inhibition ELISA)	Reported		NA (because PCR confirmed)	NA (because PCR confirmed)	NA (because PCR confirmed)	NA (because PCR confirmed)	NA (because PCR confirmed)	NA (because PCR confirmed)	NA (because PCR confirmed)	NA (because PCR confirmed)	VNT	Virus neutralization assay	Reporter virus particles	Neutralizing antibodies	Single	Convalescent		12 months after symptom onset	12 months after symptom onset	Yes, Primary DENV infection was defined by an Ab titer by Inhibition ELISA [21] of <10 in acute samples or <2,560 in convalescent (day 14) samples, while secondary infection was defined by an Ab titer by Inhibition ELISA of ≥10 in acute samples or ≥2,560 in convalescent samples [22].	Single and paired sera
205	27	https://journals.plos.org/plosntds/article?id=10.1371/journal.pntd.0002451	Lai, C. Y., et al. (2013). "Analysis of Cross-Reactive Antibodies Recognizing the Fusion Loop of Envelope Protein and Correlation with Neutralizing Antibody Titers in Nicaraguan Dengue Cases." PLoS Negl Trop Dis 7(9).	Chih-Yun Lai ,Katherine L. Williams ,Yi-Chieh Wu,Sarah Knight,Angel Balmaseda,Eva Harris ,Wei-Kung Wang	2013	DENV-1	Dengue virus	DENV-3	Dengue virus	2	Central America and Caribbean	Nicaragua	Managua	2006	2010	1	Children	Infected patients	0	Not reported	Not reported	Not reported	Not reported	NA	Not reported	Not reported	0	DENV infection was confirmed by detection of viral RNA by RT-PCR directed to the capsid region or virus isolation in C6/36 cells [20] (also (some) IgM seroconversion between acute and convalescent-phase samples; and/or a ≥4-fold increase in total anti-DENV Abs between acute and convalescent-phase samples as measured by Inhibition ELISA)	Reported		NA (because PCR confirmed)	NA (because PCR confirmed)	NA (because PCR confirmed)	NA (because PCR confirmed)	NA (because PCR confirmed)	NA (because PCR confirmed)	NA (because PCR confirmed)	NA (because PCR confirmed)	VNT	Virus neutralization assay	Reporter virus particles	Neutralizing antibodies	Single	Convalescent		12 months after symptom onset	12 months after symptom onset	Yes, Primary DENV infection was defined by an Ab titer by Inhibition ELISA [21] of <10 in acute samples or <2,560 in convalescent (day 14) samples, while secondary infection was defined by an Ab titer by Inhibition ELISA of ≥10 in acute samples or ≥2,560 in convalescent samples [22].	Single and paired sera
206	27	https://journals.plos.org/plosntds/article?id=10.1371/journal.pntd.0002451	Lai, C. Y., et al. (2013). "Analysis of Cross-Reactive Antibodies Recognizing the Fusion Loop of Envelope Protein and Correlation with Neutralizing Antibody Titers in Nicaraguan Dengue Cases." PLoS Negl Trop Dis 7(9).	Chih-Yun Lai ,Katherine L. Williams ,Yi-Chieh Wu,Sarah Knight,Angel Balmaseda,Eva Harris ,Wei-Kung Wang	2013	DENV-1	Dengue virus	DENV-4	Dengue virus	2	Central America and Caribbean	Nicaragua	Managua	2006	2010	1	Children	Infected patients	0	Not reported	Not reported	Not reported	Not reported	NA	Not reported	Not reported	0	DENV infection was confirmed by detection of viral RNA by RT-PCR directed to the capsid region or virus isolation in C6/36 cells [20] (also (some) IgM seroconversion between acute and convalescent-phase samples; and/or a ≥4-fold increase in total anti-DENV Abs between acute and convalescent-phase samples as measured by Inhibition ELISA)	Reported		NA (because PCR confirmed)	NA (because PCR confirmed)	NA (because PCR confirmed)	NA (because PCR confirmed)	NA (because PCR confirmed)	NA (because PCR confirmed)	NA (because PCR confirmed)	NA (because PCR confirmed)	VNT	Virus neutralization assay	Reporter virus particles	Neutralizing antibodies	Single	Convalescent		12 months after symptom onset	12 months after symptom onset	Yes, Primary DENV infection was defined by an Ab titer by Inhibition ELISA [21] of <10 in acute samples or <2,560 in convalescent (day 14) samples, while secondary infection was defined by an Ab titer by Inhibition ELISA of ≥10 in acute samples or ≥2,560 in convalescent samples [22].	Single and paired sera
207	27	https://journals.plos.org/plosntds/article?id=10.1371/journal.pntd.0002451	Lai, C. Y., et al. (2013). "Analysis of Cross-Reactive Antibodies Recognizing the Fusion Loop of Envelope Protein and Correlation with Neutralizing Antibody Titers in Nicaraguan Dengue Cases." PLoS Negl Trop Dis 7(9).	Chih-Yun Lai ,Katherine L. Williams ,Yi-Chieh Wu,Sarah Knight,Angel Balmaseda,Eva Harris ,Wei-Kung Wang	2013	DENV-2	Dengue virus	DENV-1	Dengue virus	2	Central America and Caribbean	Nicaragua	Managua	2006	2010	1	Children	Infected patients	0	Not reported	Not reported	Not reported	Not reported	NA	Not reported	Not reported	0	DENV infection was confirmed by detection of viral RNA by RT-PCR directed to the capsid region or virus isolation in C6/36 cells [20] (also (some) IgM seroconversion between acute and convalescent-phase samples; and/or a ≥4-fold increase in total anti-DENV Abs between acute and convalescent-phase samples as measured by Inhibition ELISA)	Reported		NA (because PCR confirmed)	NA (because PCR confirmed)	NA (because PCR confirmed)	NA (because PCR confirmed)	NA (because PCR confirmed)	NA (because PCR confirmed)	NA (because PCR confirmed)	NA (because PCR confirmed)	VNT	Virus neutralization assay	Reporter virus particles	Neutralizing antibodies	Single	Convalescent		12 months after symptom onset	12 months after symptom onset	Yes, Primary DENV infection was defined by an Ab titer by Inhibition ELISA [21] of <10 in acute samples or <2,560 in convalescent (day 14) samples, while secondary infection was defined by an Ab titer by Inhibition ELISA of ≥10 in acute samples or ≥2,560 in convalescent samples [22].	Single and paired sera
208	27	https://journals.plos.org/plosntds/article?id=10.1371/journal.pntd.0002451	Lai, C. Y., et al. (2013). "Analysis of Cross-Reactive Antibodies Recognizing the Fusion Loop of Envelope Protein and Correlation with Neutralizing Antibody Titers in Nicaraguan Dengue Cases." PLoS Negl Trop Dis 7(9).	Chih-Yun Lai ,Katherine L. Williams ,Yi-Chieh Wu,Sarah Knight,Angel Balmaseda,Eva Harris ,Wei-Kung Wang	2013	DENV-2	Dengue virus	DENV-3	Dengue virus	2	Central America and Caribbean	Nicaragua	Managua	2006	2010	1	Children	Infected patients	0	Not reported	Not reported	Not reported	Not reported	NA	Not reported	Not reported	0	DENV infection was confirmed by detection of viral RNA by RT-PCR directed to the capsid region or virus isolation in C6/36 cells [20] (also (some) IgM seroconversion between acute and convalescent-phase samples; and/or a ≥4-fold increase in total anti-DENV Abs between acute and convalescent-phase samples as measured by Inhibition ELISA)	Reported		NA (because PCR confirmed)	NA (because PCR confirmed)	NA (because PCR confirmed)	NA (because PCR confirmed)	NA (because PCR confirmed)	NA (because PCR confirmed)	NA (because PCR confirmed)	NA (because PCR confirmed)	VNT	Virus neutralization assay	Reporter virus particles	Neutralizing antibodies	Single	Convalescent		12 months after symptom onset	12 months after symptom onset	Yes, Primary DENV infection was defined by an Ab titer by Inhibition ELISA [21] of <10 in acute samples or <2,560 in convalescent (day 14) samples, while secondary infection was defined by an Ab titer by Inhibition ELISA of ≥10 in acute samples or ≥2,560 in convalescent samples [22].	Single and paired sera
209	27	https://journals.plos.org/plosntds/article?id=10.1371/journal.pntd.0002451	Lai, C. Y., et al. (2013). "Analysis of Cross-Reactive Antibodies Recognizing the Fusion Loop of Envelope Protein and Correlation with Neutralizing Antibody Titers in Nicaraguan Dengue Cases." PLoS Negl Trop Dis 7(9).	Chih-Yun Lai ,Katherine L. Williams ,Yi-Chieh Wu,Sarah Knight,Angel Balmaseda,Eva Harris ,Wei-Kung Wang	2013	DENV-2	Dengue virus	DENV-4	Dengue virus	2	Central America and Caribbean	Nicaragua	Managua	2006	2010	1	Children	Infected patients	0	Not reported	Not reported	Not reported	Not reported	NA	Not reported	Not reported	0	DENV infection was confirmed by detection of viral RNA by RT-PCR directed to the capsid region or virus isolation in C6/36 cells [20] (also (some) IgM seroconversion between acute and convalescent-phase samples; and/or a ≥4-fold increase in total anti-DENV Abs between acute and convalescent-phase samples as measured by Inhibition ELISA)	Reported		NA (because PCR confirmed)	NA (because PCR confirmed)	NA (because PCR confirmed)	NA (because PCR confirmed)	NA (because PCR confirmed)	NA (because PCR confirmed)	NA (because PCR confirmed)	NA (because PCR confirmed)	VNT	Virus neutralization assay	Reporter virus particles	Neutralizing antibodies	Single	Convalescent		12 months after symptom onset	12 months after symptom onset	Yes, Primary DENV infection was defined by an Ab titer by Inhibition ELISA [21] of <10 in acute samples or <2,560 in convalescent (day 14) samples, while secondary infection was defined by an Ab titer by Inhibition ELISA of ≥10 in acute samples or ≥2,560 in convalescent samples [22].	Single and paired sera
210	27	https://journals.plos.org/plosntds/article?id=10.1371/journal.pntd.0002451	Lai, C. Y., et al. (2013). "Analysis of Cross-Reactive Antibodies Recognizing the Fusion Loop of Envelope Protein and Correlation with Neutralizing Antibody Titers in Nicaraguan Dengue Cases." PLoS Negl Trop Dis 7(9).	Chih-Yun Lai ,Katherine L. Williams ,Yi-Chieh Wu,Sarah Knight,Angel Balmaseda,Eva Harris ,Wei-Kung Wang	2013	DENV-3	Dengue virus	DENV-1	Dengue virus	2	Central America and Caribbean	Nicaragua	Managua	2006	2010	1	Children	Infected patients	0	Not reported	Not reported	Not reported	Not reported	NA	Not reported	Not reported	0	DENV infection was confirmed by detection of viral RNA by RT-PCR directed to the capsid region or virus isolation in C6/36 cells [20] (also (some) IgM seroconversion between acute and convalescent-phase samples; and/or a ≥4-fold increase in total anti-DENV Abs between acute and convalescent-phase samples as measured by Inhibition ELISA)	Reported		NA (because PCR confirmed)	NA (because PCR confirmed)	NA (because PCR confirmed)	NA (because PCR confirmed)	NA (because PCR confirmed)	NA (because PCR confirmed)	NA (because PCR confirmed)	NA (because PCR confirmed)	VNT	Virus neutralization assay	Reporter virus particles	Neutralizing antibodies	Single	Convalescent		12 months after symptom onset	12 months after symptom onset	Yes, Primary DENV infection was defined by an Ab titer by Inhibition ELISA [21] of <10 in acute samples or <2,560 in convalescent (day 14) samples, while secondary infection was defined by an Ab titer by Inhibition ELISA of ≥10 in acute samples or ≥2,560 in convalescent samples [22].	Single and paired sera
211	27	https://journals.plos.org/plosntds/article?id=10.1371/journal.pntd.0002451	Lai, C. Y., et al. (2013). "Analysis of Cross-Reactive Antibodies Recognizing the Fusion Loop of Envelope Protein and Correlation with Neutralizing Antibody Titers in Nicaraguan Dengue Cases." PLoS Negl Trop Dis 7(9).	Chih-Yun Lai ,Katherine L. Williams ,Yi-Chieh Wu,Sarah Knight,Angel Balmaseda,Eva Harris ,Wei-Kung Wang	2013	DENV-3	Dengue virus	DENV-2	Dengue virus	2	Central America and Caribbean	Nicaragua	Managua	2006	2010	1	Children	Infected patients	0	Not reported	Not reported	Not reported	Not reported	NA	Not reported	Not reported	0	DENV infection was confirmed by detection of viral RNA by RT-PCR directed to the capsid region or virus isolation in C6/36 cells [20] (also (some) IgM seroconversion between acute and convalescent-phase samples; and/or a ≥4-fold increase in total anti-DENV Abs between acute and convalescent-phase samples as measured by Inhibition ELISA)	Reported		NA (because PCR confirmed)	NA (because PCR confirmed)	NA (because PCR confirmed)	NA (because PCR confirmed)	NA (because PCR confirmed)	NA (because PCR confirmed)	NA (because PCR confirmed)	NA (because PCR confirmed)	VNT	Virus neutralization assay	Reporter virus particles	Neutralizing antibodies	Single	Convalescent		12 months after symptom onset	12 months after symptom onset	Yes, Primary DENV infection was defined by an Ab titer by Inhibition ELISA [21] of <10 in acute samples or <2,560 in convalescent (day 14) samples, while secondary infection was defined by an Ab titer by Inhibition ELISA of ≥10 in acute samples or ≥2,560 in convalescent samples [22].	Single and paired sera
212	27	https://journals.plos.org/plosntds/article?id=10.1371/journal.pntd.0002451	Lai, C. Y., et al. (2013). "Analysis of Cross-Reactive Antibodies Recognizing the Fusion Loop of Envelope Protein and Correlation with Neutralizing Antibody Titers in Nicaraguan Dengue Cases." PLoS Negl Trop Dis 7(9).	Chih-Yun Lai ,Katherine L. Williams ,Yi-Chieh Wu,Sarah Knight,Angel Balmaseda,Eva Harris ,Wei-Kung Wang	2013	DENV-3	Dengue virus	DENV-4	Dengue virus	2	Central America and Caribbean	Nicaragua	Managua	2006	2010	1	Children	Infected patients	0	Not reported	Not reported	Not reported	Not reported	NA	Not reported	Not reported	0	DENV infection was confirmed by detection of viral RNA by RT-PCR directed to the capsid region or virus isolation in C6/36 cells [20] (also (some) IgM seroconversion between acute and convalescent-phase samples; and/or a ≥4-fold increase in total anti-DENV Abs between acute and convalescent-phase samples as measured by Inhibition ELISA)	Reported		NA (because PCR confirmed)	NA (because PCR confirmed)	NA (because PCR confirmed)	NA (because PCR confirmed)	NA (because PCR confirmed)	NA (because PCR confirmed)	NA (because PCR confirmed)	NA (because PCR confirmed)	VNT	Virus neutralization assay	Reporter virus particles	Neutralizing antibodies	Single	Convalescent		12 months after symptom onset	12 months after symptom onset	Yes, Primary DENV infection was defined by an Ab titer by Inhibition ELISA [21] of <10 in acute samples or <2,560 in convalescent (day 14) samples, while secondary infection was defined by an Ab titer by Inhibition ELISA of ≥10 in acute samples or ≥2,560 in convalescent samples [22].	Single and paired sera
213	28	https://www.ncbi.nlm.nih.gov/pmc/articles/PMC3308930/	Zompi, S., et al. (2012). "Dominant cross-reactive B cell response during secondary acute dengue virus infection in humans." PLoS Negl Trop Dis 6(3).	Simona Zompi, 1 , * Magelda Montoya, 2 Marie O. Pohl, 1 Angel Balmaseda, 2 and Eva Harris 1 , *	2012	DENV-3	Dengue virus	DENV-2	Dengue virus	2	Central America and Caribbean	Nicaragua	Managua	2010	2011	1	Children	Infected patients	0	Not reported	Not reported	Not reported	Not reported	NA	Not reported	Not reported	0	DENV infection was confirmed by detection of viral RNA by RT-PCR directed to the capsid region or virus isolation in C6/36 cells [20] (also (some) IgM seroconversion between acute and convalescent-phase samples; and/or a ≥4-fold increase in total anti-DENV Abs between acute and convalescent-phase samples as measured by Inhibition ELISA)	Reported		NA (because PCR confirmed)	NA (because PCR confirmed)	NA (because PCR confirmed)	NA (because PCR confirmed)	NA (because PCR confirmed)	NA (because PCR confirmed)	NA (because PCR confirmed)	NA (because PCR confirmed)	ELISA avidity assay	ELISA	Inactivated virus	IgG	Single	Convalescent		14 to 21 dpso	14 to 21 dpso	Yes, Primary DENV infection was defined by an Ab titer by Inhibition ELISA [21] of <10 in acute samples or <2,560 in convalescent (day 14) samples, while secondary infection was defined by an Ab titer by Inhibition ELISA of ≥10 in acute samples or ≥2,560 in convalescent samples [22].	Single and paired sera
214	28	https://www.ncbi.nlm.nih.gov/pmc/articles/PMC3308930/	Zompi, S., et al. (2012). "Dominant cross-reactive B cell response during secondary acute dengue virus infection in humans." PLoS Negl Trop Dis 6(3).	Simona Zompi, 1 , * Magelda Montoya, 2 Marie O. Pohl, 1 Angel Balmaseda, 2 and Eva Harris 1 , *	2012	DENV-3	Dengue virus	DENV-2	Dengue virus	2	Central America and Caribbean	Nicaragua	Managua	2010	2011	1	Children	Infected patients	0	Not reported	Not reported	Not reported	Not reported	NA	Not reported	Not reported	0	DENV infection was confirmed by detection of viral RNA by RT-PCR directed to the capsid region or virus isolation in C6/36 cells [20] (also (some) IgM seroconversion between acute and convalescent-phase samples; and/or a ≥4-fold increase in total anti-DENV Abs between acute and convalescent-phase samples as measured by Inhibition ELISA)	Reported		NA (because PCR confirmed)	NA (because PCR confirmed)	NA (because PCR confirmed)	NA (because PCR confirmed)	NA (because PCR confirmed)	NA (because PCR confirmed)	NA (because PCR confirmed)	NA (because PCR confirmed)	ELISA avidity assay	ELISA	Inactivated virus	IgG	Single	Acute	6 dpso		6 dpso	Yes, Primary DENV infection was defined by an Ab titer by Inhibition ELISA [21] of <10 in acute samples or <2,560 in convalescent (day 14) samples, while secondary infection was defined by an Ab titer by Inhibition ELISA of ≥10 in acute samples or ≥2,560 in convalescent samples [22].	Single and paired sera
215	28	https://www.ncbi.nlm.nih.gov/pmc/articles/PMC3308930/	Zompi, S., et al. (2012). "Dominant cross-reactive B cell response during secondary acute dengue virus infection in humans." PLoS Negl Trop Dis 6(3).	Simona Zompi, 1 , * Magelda Montoya, 2 Marie O. Pohl, 1 Angel Balmaseda, 2 and Eva Harris 1 , *	2012	DENV-3	Dengue virus	DENV-1	Dengue virus	2	Central America and Caribbean	Nicaragua	Managua	2010	2011	1	Children	Infected patients	0	Not reported	Not reported	Not reported	Not reported	NA	Not reported	Not reported	0	DENV infection was confirmed by detection of viral RNA by RT-PCR directed to the capsid region or virus isolation in C6/36 cells [20] (also (some) IgM seroconversion between acute and convalescent-phase samples; and/or a ≥4-fold increase in total anti-DENV Abs between acute and convalescent-phase samples as measured by Inhibition ELISA)	Reported		NA (because PCR confirmed)	NA (because PCR confirmed)	NA (because PCR confirmed)	NA (because PCR confirmed)	NA (because PCR confirmed)	NA (because PCR confirmed)	NA (because PCR confirmed)	NA (because PCR confirmed)	VNT	Virus neutralization assay	Reporter virus particles	Neutralizing antibodies	Single	Convalescent		3 months after symptom onset	3 months after symptom onset	Yes, Primary DENV infection was defined by an Ab titer by Inhibition ELISA [21] of <10 in acute samples or <2,560 in convalescent (day 14) samples, while secondary infection was defined by an Ab titer by Inhibition ELISA of ≥10 in acute samples or ≥2,560 in convalescent samples [22].	Single and paired sera
216	28	https://www.ncbi.nlm.nih.gov/pmc/articles/PMC3308930/	Zompi, S., et al. (2012). "Dominant cross-reactive B cell response during secondary acute dengue virus infection in humans." PLoS Negl Trop Dis 6(3).	Simona Zompi, 1 , * Magelda Montoya, 2 Marie O. Pohl, 1 Angel Balmaseda, 2 and Eva Harris 1 , *	2012	DENV-3	Dengue virus	DENV-2	Dengue virus	2	Central America and Caribbean	Nicaragua	Managua	2010	2011	1	Children	Infected patients	0	Not reported	Not reported	Not reported	Not reported	NA	Not reported	Not reported	0	DENV infection was confirmed by detection of viral RNA by RT-PCR directed to the capsid region or virus isolation in C6/36 cells [20] (also (some) IgM seroconversion between acute and convalescent-phase samples; and/or a ≥4-fold increase in total anti-DENV Abs between acute and convalescent-phase samples as measured by Inhibition ELISA)	Reported		NA (because PCR confirmed)	NA (because PCR confirmed)	NA (because PCR confirmed)	NA (because PCR confirmed)	NA (because PCR confirmed)	NA (because PCR confirmed)	NA (because PCR confirmed)	NA (because PCR confirmed)	VNT	Virus neutralization assay	Reporter virus particles	Neutralizing antibodies	Single	Convalescent		3 months after symptom onset	3 months after symptom onset	Yes, Primary DENV infection was defined by an Ab titer by Inhibition ELISA [21] of <10 in acute samples or <2,560 in convalescent (day 14) samples, while secondary infection was defined by an Ab titer by Inhibition ELISA of ≥10 in acute samples or ≥2,560 in convalescent samples [22].	Single and paired sera
217	28	https://www.ncbi.nlm.nih.gov/pmc/articles/PMC3308930/	Zompi, S., et al. (2012). "Dominant cross-reactive B cell response during secondary acute dengue virus infection in humans." PLoS Negl Trop Dis 6(3).	Simona Zompi, 1 , * Magelda Montoya, 2 Marie O. Pohl, 1 Angel Balmaseda, 2 and Eva Harris 1 , *	2012	DENV-3	Dengue virus	DENV-4	Dengue virus	2	Central America and Caribbean	Nicaragua	Managua	2010	2011	1	Children	Infected patients	0	Not reported	Not reported	Not reported	Not reported	NA	Not reported	Not reported	0	DENV infection was confirmed by detection of viral RNA by RT-PCR directed to the capsid region or virus isolation in C6/36 cells [20] (also (some) IgM seroconversion between acute and convalescent-phase samples; and/or a ≥4-fold increase in total anti-DENV Abs between acute and convalescent-phase samples as measured by Inhibition ELISA)	Reported		NA (because PCR confirmed)	NA (because PCR confirmed)	NA (because PCR confirmed)	NA (because PCR confirmed)	NA (because PCR confirmed)	NA (because PCR confirmed)	NA (because PCR confirmed)	NA (because PCR confirmed)	VNT	Virus neutralization assay	Reporter virus particles	Neutralizing antibodies	Single	Convalescent		3 months after symptom onset	3 months after symptom onset	Yes, Primary DENV infection was defined by an Ab titer by Inhibition ELISA [21] of <10 in acute samples or <2,560 in convalescent (day 14) samples, while secondary infection was defined by an Ab titer by Inhibition ELISA of ≥10 in acute samples or ≥2,560 in convalescent samples [22].	Single and paired sera
218	28	https://www.ncbi.nlm.nih.gov/pmc/articles/PMC3308930/	Zompi, S., et al. (2012). "Dominant cross-reactive B cell response during secondary acute dengue virus infection in humans." PLoS Negl Trop Dis 6(3).	Simona Zompi, 1 , * Magelda Montoya, 2 Marie O. Pohl, 1 Angel Balmaseda, 2 and Eva Harris 1 , *	2012	DENV-3	Dengue virus	DENV-1	Dengue virus	2	Central America and Caribbean	Nicaragua	Managua	2010	2011	1	Children	Infected patients	0	Not reported	Not reported	Not reported	Not reported	NA	Not reported	Not reported	0	DENV infection was confirmed by detection of viral RNA by RT-PCR directed to the capsid region or virus isolation in C6/36 cells [20] (also (some) IgM seroconversion between acute and convalescent-phase samples; and/or a ≥4-fold increase in total anti-DENV Abs between acute and convalescent-phase samples as measured by Inhibition ELISA)	Reported		NA (because PCR confirmed)	NA (because PCR confirmed)	NA (because PCR confirmed)	NA (because PCR confirmed)	NA (because PCR confirmed)	NA (because PCR confirmed)	NA (because PCR confirmed)	NA (because PCR confirmed)	VNT	Virus neutralization assay	Reporter virus particles	Neutralizing antibodies	Single	Acute	6 dpso		6 dpso	Yes, Primary DENV infection was defined by an Ab titer by Inhibition ELISA [21] of <10 in acute samples or <2,560 in convalescent (day 14) samples, while secondary infection was defined by an Ab titer by Inhibition ELISA of ≥10 in acute samples or ≥2,560 in convalescent samples [22].	Single and paired sera
219	28	https://www.ncbi.nlm.nih.gov/pmc/articles/PMC3308930/	Zompi, S., et al. (2012). "Dominant cross-reactive B cell response during secondary acute dengue virus infection in humans." PLoS Negl Trop Dis 6(3).	Simona Zompi, 1 , * Magelda Montoya, 2 Marie O. Pohl, 1 Angel Balmaseda, 2 and Eva Harris 1 , *	2012	DENV-3	Dengue virus	DENV-2	Dengue virus	2	Central America and Caribbean	Nicaragua	Managua	2010	2011	1	Children	Infected patients	0	Not reported	Not reported	Not reported	Not reported	NA	Not reported	Not reported	0	DENV infection was confirmed by detection of viral RNA by RT-PCR directed to the capsid region or virus isolation in C6/36 cells [20] (also (some) IgM seroconversion between acute and convalescent-phase samples; and/or a ≥4-fold increase in total anti-DENV Abs between acute and convalescent-phase samples as measured by Inhibition ELISA)	Reported		NA (because PCR confirmed)	NA (because PCR confirmed)	NA (because PCR confirmed)	NA (because PCR confirmed)	NA (because PCR confirmed)	NA (because PCR confirmed)	NA (because PCR confirmed)	NA (because PCR confirmed)	VNT	Virus neutralization assay	Reporter virus particles	Neutralizing antibodies	Single	Acute	6 dpso		6 dpso	Yes, Primary DENV infection was defined by an Ab titer by Inhibition ELISA [21] of <10 in acute samples or <2,560 in convalescent (day 14) samples, while secondary infection was defined by an Ab titer by Inhibition ELISA of ≥10 in acute samples or ≥2,560 in convalescent samples [22].	Single and paired sera
220	28	https://www.ncbi.nlm.nih.gov/pmc/articles/PMC3308930/	Zompi, S., et al. (2012). "Dominant cross-reactive B cell response during secondary acute dengue virus infection in humans." PLoS Negl Trop Dis 6(3).	Simona Zompi, 1 , * Magelda Montoya, 2 Marie O. Pohl, 1 Angel Balmaseda, 2 and Eva Harris 1 , *	2012	DENV-3	Dengue virus	DENV-4	Dengue virus	2	Central America and Caribbean	Nicaragua	Managua	2010	2011	1	Children	Infected patients	0	Not reported	Not reported	Not reported	Not reported	NA	Not reported	Not reported	0	DENV infection was confirmed by detection of viral RNA by RT-PCR directed to the capsid region or virus isolation in C6/36 cells [20] (also (some) IgM seroconversion between acute and convalescent-phase samples; and/or a ≥4-fold increase in total anti-DENV Abs between acute and convalescent-phase samples as measured by Inhibition ELISA)	Reported		NA (because PCR confirmed)	NA (because PCR confirmed)	NA (because PCR confirmed)	NA (because PCR confirmed)	NA (because PCR confirmed)	NA (because PCR confirmed)	NA (because PCR confirmed)	NA (because PCR confirmed)	VNT	Virus neutralization assay	Reporter virus particles	Neutralizing antibodies	Single	Acute	6 dpso		6 dpso	Yes, Primary DENV infection was defined by an Ab titer by Inhibition ELISA [21] of <10 in acute samples or <2,560 in convalescent (day 14) samples, while secondary infection was defined by an Ab titer by Inhibition ELISA of ≥10 in acute samples or ≥2,560 in convalescent samples [22].	Single and paired sera
221	29	https://pubmed.ncbi.nlm.nih.gov/22216280/	Balakrishnan, T., et al. (2011). "Dengue virus activates polyreactive, natural IgG B cells after primary and secondary infection." PLoS ONE 6(12).	Thavamalar Balakrishnan,# 1 Dennis B. Bela-Ong,# 2 Ying Xiu Toh, 1 Marie Flamand, 3 Shamala Devi, 4 Mickey B. Koh, 5 , 9 Martin L. Hibberd, 6 Eng Eong Ooi, 7 Jenny G. Low, 8 Yee Sin Leo, 8 Feng Gu, 2 and Katja Fink 1 , *	2011	DENV-2	Dengue virus	DENV-1	Dengue virus	7	South-East, South and East Asia	Singapore	Community primary careclinics in singapore	Not reported	2011	2	Adults	Infected patients	0	Not reported	Not reported	Not reported	Not reported	NA	Not reported	Not reported	0	Confirmed by PCR (also positive in VNT and ELISA for DENV-2 at some timepoint)	Reported		NA (because PCR confirmed)	NA (because PCR confirmed)	NA (because PCR confirmed)	NA (because PCR confirmed)	NA (because PCR confirmed)	NA (because PCR confirmed)	NA (because PCR confirmed)	NA (because PCR confirmed)	ELISA	ELISA	DENV virion	IgG	Paired	Both	1-3 dpso, 4-7 dpso	15-25 dpso	1-3, 4-7, 15-25 dpso	Yes, DENV-RT-PCR positive patients with DENV-specific IgG antibodies at the time point of fever were classified as having secondary infections	Single sera
222	29	https://pubmed.ncbi.nlm.nih.gov/22216280/	Balakrishnan, T., et al. (2011). "Dengue virus activates polyreactive, natural IgG B cells after primary and secondary infection." PLoS ONE 6(12).	Thavamalar Balakrishnan,# 1 Dennis B. Bela-Ong,# 2 Ying Xiu Toh, 1 Marie Flamand, 3 Shamala Devi, 4 Mickey B. Koh, 5 , 9 Martin L. Hibberd, 6 Eng Eong Ooi, 7 Jenny G. Low, 8 Yee Sin Leo, 8 Feng Gu, 2 and Katja Fink 1 , *	2011	DENV-2	Dengue virus	DENV-3	Dengue virus	7	South-East, South and East Asia	Singapore	Community primary careclinics in singapore	Not reported	2011	2	Adults	Infected patients	0	Not reported	Not reported	Not reported	Not reported	NA	Not reported	Not reported	0	Confirmed by PCR (also positive in VNT and ELISA for DENV-2 at some timepoint)	Reported		NA (because PCR confirmed)	NA (because PCR confirmed)	NA (because PCR confirmed)	NA (because PCR confirmed)	NA (because PCR confirmed)	NA (because PCR confirmed)	NA (because PCR confirmed)	NA (because PCR confirmed)	ELISA	ELISA	DENV virion	IgG	Paired	Both	1-3 dpso, 4-7 dpso	15-25 dpso	1-3, 4-7, 15-25 dpso	Yes, DENV-RT-PCR positive patients with DENV-specific IgG antibodies at the time point of fever were classified as having secondary infections	Single sera
223	29	https://pubmed.ncbi.nlm.nih.gov/22216280/	Balakrishnan, T., et al. (2011). "Dengue virus activates polyreactive, natural IgG B cells after primary and secondary infection." PLoS ONE 6(12).	Thavamalar Balakrishnan,# 1 Dennis B. Bela-Ong,# 2 Ying Xiu Toh, 1 Marie Flamand, 3 Shamala Devi, 4 Mickey B. Koh, 5 , 9 Martin L. Hibberd, 6 Eng Eong Ooi, 7 Jenny G. Low, 8 Yee Sin Leo, 8 Feng Gu, 2 and Katja Fink 1 , *	2011	DENV-2	Dengue virus	DENV-4	Dengue virus	7	South-East, South and East Asia	Singapore	Community primary careclinics in singapore	Not reported	2011	2	Adults	Infected patients	0	Not reported	Not reported	Not reported	Not reported	NA	Not reported	Not reported	0	Confirmed by PCR (also positive in VNT and ELISA for DENV-2 at some timepoint)	Reported		NA (because PCR confirmed)	NA (because PCR confirmed)	NA (because PCR confirmed)	NA (because PCR confirmed)	NA (because PCR confirmed)	NA (because PCR confirmed)	NA (because PCR confirmed)	NA (because PCR confirmed)	ELISA	ELISA	DENV virion	IgG	Paired	Both	1-3 dpso, 4-7 dpso	15-25 dpso	1-3, 4-7, 15-25 dpso	Yes, DENV-RT-PCR positive patients with DENV-specific IgG antibodies at the time point of fever were classified as having secondary infections	Single sera
224	29	https://pubmed.ncbi.nlm.nih.gov/22216280/	Balakrishnan, T., et al. (2011). "Dengue virus activates polyreactive, natural IgG B cells after primary and secondary infection." PLoS ONE 6(12).	Thavamalar Balakrishnan,# 1 Dennis B. Bela-Ong,# 2 Ying Xiu Toh, 1 Marie Flamand, 3 Shamala Devi, 4 Mickey B. Koh, 5 , 9 Martin L. Hibberd, 6 Eng Eong Ooi, 7 Jenny G. Low, 8 Yee Sin Leo, 8 Feng Gu, 2 and Katja Fink 1 , *	2011	DENV-2	Dengue virus	DENV-1	Dengue virus	7	South-East, South and East Asia	Singapore	Community primary careclinics in singapore	Not reported	2011	2	Adults	Infected patients	0	Not reported	Not reported	Not reported	Not reported	NA	Not reported	Not reported	0	Confirmed by PCR (also positive in VNT and ELISA for DENV-2 at some timepoint)	Reported		NA (because PCR confirmed)	NA (because PCR confirmed)	NA (because PCR confirmed)	NA (because PCR confirmed)	NA (because PCR confirmed)	NA (because PCR confirmed)	NA (because PCR confirmed)	NA (because PCR confirmed)	ELISA	ELISA	DENV virion	IgG	Paired	Both	1-3 dpso, 4-7 dpso	15-25 dpso	1-3, 4-7, 15-25 dpso	Yes, DENV-RT-PCR positive patients with DENV-specific IgG antibodies at the time point of fever were classified as having secondary infections	Single sera
225	29	https://pubmed.ncbi.nlm.nih.gov/22216280/	Balakrishnan, T., et al. (2011). "Dengue virus activates polyreactive, natural IgG B cells after primary and secondary infection." PLoS ONE 6(12).	Thavamalar Balakrishnan,# 1 Dennis B. Bela-Ong,# 2 Ying Xiu Toh, 1 Marie Flamand, 3 Shamala Devi, 4 Mickey B. Koh, 5 , 9 Martin L. Hibberd, 6 Eng Eong Ooi, 7 Jenny G. Low, 8 Yee Sin Leo, 8 Feng Gu, 2 and Katja Fink 1 , *	2011	DENV-2	Dengue virus	DENV-3	Dengue virus	7	South-East, South and East Asia	Singapore	Community primary careclinics in singapore	Not reported	2011	2	Adults	Infected patients	0	Not reported	Not reported	Not reported	Not reported	NA	Not reported	Not reported	0	Confirmed by PCR (also positive in VNT and ELISA for DENV-2 at some timepoint)	Reported		NA (because PCR confirmed)	NA (because PCR confirmed)	NA (because PCR confirmed)	NA (because PCR confirmed)	NA (because PCR confirmed)	NA (because PCR confirmed)	NA (because PCR confirmed)	NA (because PCR confirmed)	ELISA	ELISA	DENV virion	IgG	Paired	Both	1-3 dpso, 4-7 dpso	15-25 dpso	1-3, 4-7, 15-25 dpso	Yes, DENV-RT-PCR positive patients with DENV-specific IgG antibodies at the time point of fever were classified as having secondary infections	Single sera
226	29	https://pubmed.ncbi.nlm.nih.gov/22216280/	Balakrishnan, T., et al. (2011). "Dengue virus activates polyreactive, natural IgG B cells after primary and secondary infection." PLoS ONE 6(12).	Thavamalar Balakrishnan,# 1 Dennis B. Bela-Ong,# 2 Ying Xiu Toh, 1 Marie Flamand, 3 Shamala Devi, 4 Mickey B. Koh, 5 , 9 Martin L. Hibberd, 6 Eng Eong Ooi, 7 Jenny G. Low, 8 Yee Sin Leo, 8 Feng Gu, 2 and Katja Fink 1 , *	2011	DENV-2	Dengue virus	DENV-4	Dengue virus	7	South-East, South and East Asia	Singapore	Community primary careclinics in singapore	Not reported	2011	2	Adults	Infected patients	0	Not reported	Not reported	Not reported	Not reported	NA	Not reported	Not reported	0	Confirmed by PCR (also positive in VNT and ELISA for DENV-2 at some timepoint)	Reported		NA (because PCR confirmed)	NA (because PCR confirmed)	NA (because PCR confirmed)	NA (because PCR confirmed)	NA (because PCR confirmed)	NA (because PCR confirmed)	NA (because PCR confirmed)	NA (because PCR confirmed)	ELISA	ELISA	DENV virion	IgG	Paired	Both	1-3 dpso, 4-7 dpso	15-25 dpso	1-3, 4-7, 15-25 dpso	Yes, DENV-RT-PCR positive patients with DENV-specific IgG antibodies at the time point of fever were classified as having secondary infections	Single sera
227	29	https://pubmed.ncbi.nlm.nih.gov/22216280/	Balakrishnan, T., et al. (2011). "Dengue virus activates polyreactive, natural IgG B cells after primary and secondary infection." PLoS ONE 6(12).	Thavamalar Balakrishnan,# 1 Dennis B. Bela-Ong,# 2 Ying Xiu Toh, 1 Marie Flamand, 3 Shamala Devi, 4 Mickey B. Koh, 5 , 9 Martin L. Hibberd, 6 Eng Eong Ooi, 7 Jenny G. Low, 8 Yee Sin Leo, 8 Feng Gu, 2 and Katja Fink 1 , *	2011	DENV-2	Dengue virus	DENV-1	Dengue virus	7	South-East, South and East Asia	Singapore	Community primary careclinics in singapore	Not reported	2011	2	Adults	Infected patients	0	Not reported	Not reported	Not reported	Not reported	NA	Not reported	Not reported	0	Confirmed by PCR (also positive in VNT and ELISA for DENV-2 at some timepoint)	Reported		NA (because PCR confirmed)	NA (because PCR confirmed)	NA (because PCR confirmed)	NA (because PCR confirmed)	NA (because PCR confirmed)	NA (because PCR confirmed)	NA (because PCR confirmed)	NA (because PCR confirmed)	VNT	VNT	DENV virus	Neutralizing antibodies	Paired	Both	1-3 dpso, 4-7 dpso	15-25 dpso	1-3, 4-7, 15-25 dpso	Yes, DENV-RT-PCR positive patients with DENV-specific IgG antibodies at the time point of fever were classified as having secondary infections	Single sera
228	29	https://pubmed.ncbi.nlm.nih.gov/22216280/	Balakrishnan, T., et al. (2011). "Dengue virus activates polyreactive, natural IgG B cells after primary and secondary infection." PLoS ONE 6(12).	Thavamalar Balakrishnan,# 1 Dennis B. Bela-Ong,# 2 Ying Xiu Toh, 1 Marie Flamand, 3 Shamala Devi, 4 Mickey B. Koh, 5 , 9 Martin L. Hibberd, 6 Eng Eong Ooi, 7 Jenny G. Low, 8 Yee Sin Leo, 8 Feng Gu, 2 and Katja Fink 1 , *	2011	DENV-2	Dengue virus	DENV-3	Dengue virus	7	South-East, South and East Asia	Singapore	Community primary careclinics in singapore	Not reported	2011	2	Adults	Infected patients	0	Not reported	Not reported	Not reported	Not reported	NA	Not reported	Not reported	0	Confirmed by PCR (also positive in VNT and ELISA for DENV-2 at some timepoint)	Reported		NA (because PCR confirmed)	NA (because PCR confirmed)	NA (because PCR confirmed)	NA (because PCR confirmed)	NA (because PCR confirmed)	NA (because PCR confirmed)	NA (because PCR confirmed)	NA (because PCR confirmed)	VNT	VNT	DENV virus	Neutralizing antibodies	Paired	Both	1-3 dpso, 4-7 dpso	15-25 dpso	1-3, 4-7, 15-25 dpso	Yes, DENV-RT-PCR positive patients with DENV-specific IgG antibodies at the time point of fever were classified as having secondary infections	Single sera
229	29	https://pubmed.ncbi.nlm.nih.gov/22216280/	Balakrishnan, T., et al. (2011). "Dengue virus activates polyreactive, natural IgG B cells after primary and secondary infection." PLoS ONE 6(12).	Thavamalar Balakrishnan,# 1 Dennis B. Bela-Ong,# 2 Ying Xiu Toh, 1 Marie Flamand, 3 Shamala Devi, 4 Mickey B. Koh, 5 , 9 Martin L. Hibberd, 6 Eng Eong Ooi, 7 Jenny G. Low, 8 Yee Sin Leo, 8 Feng Gu, 2 and Katja Fink 1 , *	2011	DENV-2	Dengue virus	DENV-4	Dengue virus	7	South-East, South and East Asia	Singapore	Community primary careclinics in singapore	Not reported	2011	2	Adults	Infected patients	0	Not reported	Not reported	Not reported	Not reported	NA	Not reported	Not reported	0	Confirmed by PCR (also positive in VNT and ELISA for DENV-2 at some timepoint)	Reported		NA (because PCR confirmed)	NA (because PCR confirmed)	NA (because PCR confirmed)	NA (because PCR confirmed)	NA (because PCR confirmed)	NA (because PCR confirmed)	NA (because PCR confirmed)	NA (because PCR confirmed)	VNT	VNT	DENV virus	Neutralizing antibodies	Paired	Both	1-3 dpso, 4-7 dpso	15-25 dpso	1-3, 4-7, 15-25 dpso	Yes, DENV-RT-PCR positive patients with DENV-specific IgG antibodies at the time point of fever were classified as having secondary infections	Single sera
230	30	https://pubmed.ncbi.nlm.nih.gov/21900425/	Mansfield, K. L., et al. (2011). "Flavivirus-induced antibody cross-reactivity." J GEN VIROL 92(12): 2821-2829.	Karen L. Mansfield,1,2 Daniel L. Horton,1,3 Nicholas Johnson,1 Li Li,4 Alan D. T. Barrett,4 Derek J. Smith,3 Sareen E. Galbraith,2 Tom Solomon,2 and Anthony R. Fookscorresponding author1,5	2011	JEV, TBEV	Japanese encephalitis, Mammalian tick-borne flavivirus group, Yellow fever	YFV	Yellow fever	12	Western Europe	UK		Not reported	2011	0	Not reported	Vaccinees	0	Not reported	Not reported	Not reported	Not reported	JEV, TBEV	Yes	JEV, TBEV (no other flavi vaccinations)	34	Vaccinees	Reported		NA (because vaccinees)	NA (because vaccinees)	NA (because vaccinees)	NA (because vaccinees)	NA (because vaccinees)	NA (because vaccinees)	NA (because vaccinees)	NA (because vaccinees)	VNT	VNT	Whole virus	Neutralizing antibodies	Not reported	Not reported	Not reported	Not reported	Not reported	Not reported	Not reported
231	30	https://pubmed.ncbi.nlm.nih.gov/21900425/	Mansfield, K. L., et al. (2011). "Flavivirus-induced antibody cross-reactivity." J GEN VIROL 92(12): 2821-2829.	Karen L. Mansfield,1,2 Daniel L. Horton,1,3 Nicholas Johnson,1 Li Li,4 Alan D. T. Barrett,4 Derek J. Smith,3 Sareen E. Galbraith,2 Tom Solomon,2 and Anthony R. Fookscorresponding author1,6	2011	JEV, TBEV	Japanese encephalitis, Mammalian tick-borne flavivirus group, Yellow fever	LIV	Mammalian tick-borne flavivirus group	12	Western Europe	UK		Not reported	2011	0	Not reported	Vaccinees	0	Not reported	Not reported	Not reported	Not reported	JEV, TBEV	Yes	JEV, TBEV (no other flavi vaccinations)	34	Vaccinees	Reported		NA (because vaccinees)	NA (because vaccinees)	NA (because vaccinees)	NA (because vaccinees)	NA (because vaccinees)	NA (because vaccinees)	NA (because vaccinees)	NA (because vaccinees)	VNT	VNT	Whole virus	Neutralizing antibodies	Not reported	Not reported	Not reported	Not reported	Not reported	Not reported	Not reported
232	30	https://pubmed.ncbi.nlm.nih.gov/21900425/	Mansfield, K. L., et al. (2011). "Flavivirus-induced antibody cross-reactivity." J GEN VIROL 92(12): 2821-2829.	Karen L. Mansfield,1,2 Daniel L. Horton,1,3 Nicholas Johnson,1 Li Li,4 Alan D. T. Barrett,4 Derek J. Smith,3 Sareen E. Galbraith,2 Tom Solomon,2 and Anthony R. Fookscorresponding author1,7	2011	JEV, TBEV	Japanese encephalitis, Mammalian tick-borne flavivirus group, Yellow fever	DENV-2	Dengue virus	12	Western Europe	UK		Not reported	2011	0	Not reported	Vaccinees	0	Not reported	Not reported	Not reported	Not reported	JEV, TBEV	Yes	JEV, TBEV (no other flavi vaccinations)	34	Vaccinees	Reported		NA (because vaccinees)	NA (because vaccinees)	NA (because vaccinees)	NA (because vaccinees)	NA (because vaccinees)	NA (because vaccinees)	NA (because vaccinees)	NA (because vaccinees)	VNT	VNT	Whole virus	Neutralizing antibodies	Not reported	Not reported	Not reported	Not reported	Not reported	Not reported	Not reported
233	30	https://pubmed.ncbi.nlm.nih.gov/21900425/	Mansfield, K. L., et al. (2011). "Flavivirus-induced antibody cross-reactivity." J GEN VIROL 92(12): 2821-2829.	Karen L. Mansfield,1,2 Daniel L. Horton,1,3 Nicholas Johnson,1 Li Li,4 Alan D. T. Barrett,4 Derek J. Smith,3 Sareen E. Galbraith,2 Tom Solomon,2 and Anthony R. Fookscorresponding author1,8	2011	JEV, TBEV	Japanese encephalitis, Mammalian tick-borne flavivirus group, Yellow fever	WNV	Japanese encephalitis	12	Western Europe	UK		Not reported	2011	0	Not reported	Vaccinees	0	Not reported	Not reported	Not reported	Not reported	JEV, TBEV	Yes	JEV, TBEV (no other flavi vaccinations)	34	Vaccinees	Reported		NA (because vaccinees)	NA (because vaccinees)	NA (because vaccinees)	NA (because vaccinees)	NA (because vaccinees)	NA (because vaccinees)	NA (because vaccinees)	NA (because vaccinees)	VNT	VNT	Whole virus	Neutralizing antibodies	Not reported	Not reported	Not reported	Not reported	Not reported	Not reported	Not reported
234	30	https://pubmed.ncbi.nlm.nih.gov/21900425/	Mansfield, K. L., et al. (2011). "Flavivirus-induced antibody cross-reactivity." J GEN VIROL 92(12): 2821-2829.	Karen L. Mansfield,1,2 Daniel L. Horton,1,3 Nicholas Johnson,1 Li Li,4 Alan D. T. Barrett,4 Derek J. Smith,3 Sareen E. Galbraith,2 Tom Solomon,2 and Anthony R. Fookscorresponding author1,9	2011	JEV, TBEV	Japanese encephalitis, Mammalian tick-borne flavivirus group, Yellow fever	MVEV	Japanese encephalitis	12	Western Europe	UK		Not reported	2011	0	Not reported	Vaccinees	0	Not reported	Not reported	Not reported	Not reported	JEV, TBEV	Yes	JEV, TBEV (no other flavi vaccinations)	34	Vaccinees	Reported		NA (because vaccinees)	NA (because vaccinees)	NA (because vaccinees)	NA (because vaccinees)	NA (because vaccinees)	NA (because vaccinees)	NA (because vaccinees)	NA (because vaccinees)	VNT	VNT	Whole virus	Neutralizing antibodies	Not reported	Not reported	Not reported	Not reported	Not reported	Not reported	Not reported
235	30	https://pubmed.ncbi.nlm.nih.gov/21900425/	Mansfield, K. L., et al. (2011). "Flavivirus-induced antibody cross-reactivity." J GEN VIROL 92(12): 2821-2829.	Karen L. Mansfield,1,2 Daniel L. Horton,1,3 Nicholas Johnson,1 Li Li,4 Alan D. T. Barrett,4 Derek J. Smith,3 Sareen E. Galbraith,2 Tom Solomon,2 and Anthony R. Fookscorresponding author1,10	2011	YFV, JEV, TBEV	Japanese encephalitis, Mammalian tick-borne flavivirus group, Yellow fever	LIV	Mammalian tick-borne flavivirus group	12	Western Europe	UK		Not reported	2011	0	Not reported	Vaccinees	0	Not reported	Not reported	Not reported	Not reported	YFV, JEV, TBEV	Yes	YFV, JEV, TBEV	34	Vaccinees	Reported		NA (because vaccinees)	NA (because vaccinees)	NA (because vaccinees)	NA (because vaccinees)	NA (because vaccinees)	NA (because vaccinees)	NA (because vaccinees)	NA (because vaccinees)	VNT	VNT	Whole virus	Neutralizing antibodies	Not reported	Not reported	Not reported	Not reported	Not reported	Not reported	Not reported
236	30	https://pubmed.ncbi.nlm.nih.gov/21900425/	Mansfield, K. L., et al. (2011). "Flavivirus-induced antibody cross-reactivity." J GEN VIROL 92(12): 2821-2829.	Karen L. Mansfield,1,2 Daniel L. Horton,1,3 Nicholas Johnson,1 Li Li,4 Alan D. T. Barrett,4 Derek J. Smith,3 Sareen E. Galbraith,2 Tom Solomon,2 and Anthony R. Fookscorresponding author1,11	2011	YFV, JEV, TBEV	Japanese encephalitis, Mammalian tick-borne flavivirus group, Yellow fever	DENV-2	Dengue virus	12	Western Europe	UK		Not reported	2011	0	Not reported	Vaccinees	0	Not reported	Not reported	Not reported	Not reported	YFV, JEV, TBEV	Yes	YFV, JEV, TBEV	34	Vaccinees	Reported		NA (because vaccinees)	NA (because vaccinees)	NA (because vaccinees)	NA (because vaccinees)	NA (because vaccinees)	NA (because vaccinees)	NA (because vaccinees)	NA (because vaccinees)	VNT	VNT	Whole virus	Neutralizing antibodies	Not reported	Not reported	Not reported	Not reported	Not reported	Not reported	Not reported
237	30	https://pubmed.ncbi.nlm.nih.gov/21900425/	Mansfield, K. L., et al. (2011). "Flavivirus-induced antibody cross-reactivity." J GEN VIROL 92(12): 2821-2829.	Karen L. Mansfield,1,2 Daniel L. Horton,1,3 Nicholas Johnson,1 Li Li,4 Alan D. T. Barrett,4 Derek J. Smith,3 Sareen E. Galbraith,2 Tom Solomon,2 and Anthony R. Fookscorresponding author1,12	2011	YFV, JEV, TBEV	Japanese encephalitis, Mammalian tick-borne flavivirus group, Yellow fever	WNV	Japanese encephalitis	12	Western Europe	UK		Not reported	2011	0	Not reported	Vaccinees	0	Not reported	Not reported	Not reported	Not reported	YFV, JEV, TBEV	Yes	YFV, JEV, TBEV	34	Vaccinees	Reported		NA (because vaccinees)	NA (because vaccinees)	NA (because vaccinees)	NA (because vaccinees)	NA (because vaccinees)	NA (because vaccinees)	NA (because vaccinees)	NA (because vaccinees)	VNT	VNT	Whole virus	Neutralizing antibodies	Not reported	Not reported	Not reported	Not reported	Not reported	Not reported	Not reported
238	30	https://pubmed.ncbi.nlm.nih.gov/21900425/	Mansfield, K. L., et al. (2011). "Flavivirus-induced antibody cross-reactivity." J GEN VIROL 92(12): 2821-2829.	Karen L. Mansfield,1,2 Daniel L. Horton,1,3 Nicholas Johnson,1 Li Li,4 Alan D. T. Barrett,4 Derek J. Smith,3 Sareen E. Galbraith,2 Tom Solomon,2 and Anthony R. Fookscorresponding author1,13	2011	YFV, JEV, TBEV	Japanese encephalitis, Mammalian tick-borne flavivirus group, Yellow fever	MVEV	Japanese encephalitis	12	Western Europe	UK		Not reported	2011	0	Not reported	Vaccinees	0	Not reported	Not reported	Not reported	Not reported	YFV, JEV, TBEV	Yes	YFV, JEV, TBEV	34	Vaccinees	Reported		NA (because vaccinees)	NA (because vaccinees)	NA (because vaccinees)	NA (because vaccinees)	NA (because vaccinees)	NA (because vaccinees)	NA (because vaccinees)	NA (because vaccinees)	VNT	VNT	Whole virus	Neutralizing antibodies	Not reported	Not reported	Not reported	Not reported	Not reported	Not reported	Not reported
239	31	https://pubmed.ncbi.nlm.nih.gov/22012979/	Blacksell, S. D., et al. (2011). "Evaluation of six commercial point-of-care tests for diagnosis of acute dengue infections: The need for combining NS1 antigen and IgM/IgG antibody detection to achieve acceptable levels of accuracy." Clin Vaccine Immunol 18(12): 2095-2101.	Stuart D. Blacksell,1,2,* Richard G. Jarman,3 Mark S. Bailey,4 Ampai Tanganuchitcharnchai,1 Kemajittra Jenjaroen,1 Robert V. Gibbons,3 Daniel H. Paris,1,2 Ranjan Premaratna,5 H. Janaka de Silva,5 David G. Lalloo,6 and Nicholas P. J. Day1,2	2011	CHIKV	Semliki forest	DENV	Dengue virus	7	South-East, South and East Asia	Sri Lanka	Colombo	2006	2007	2	Adults	Infected patients	0	Not reported	Not reported	Not reported	Not reported	NA	Not reported	Not reported	0	PCR, HI and IgM ELISA	Reported	HI and IgM ELISA	HI and ELISA	Not reported	Not reported	Not reported	Not reported	Whole virus (HI) and unknown (ELISA)	Reported	IgM and hemagglutination antibodies	AFRIMS dengue IgM ELISA	ELISA	Not reported	IgM	Not reported	Not reported	Not reported	Not reported	Not reported	Not reported	Not reported
240	31	https://pubmed.ncbi.nlm.nih.gov/22012979/	Blacksell, S. D., et al. (2011). "Evaluation of six commercial point-of-care tests for diagnosis of acute dengue infections: The need for combining NS1 antigen and IgM/IgG antibody detection to achieve acceptable levels of accuracy." Clin Vaccine Immunol 18(12): 2095-2101.	Stuart D. Blacksell,1,2,* Richard G. Jarman,3 Mark S. Bailey,4 Ampai Tanganuchitcharnchai,1 Kemajittra Jenjaroen,1 Robert V. Gibbons,3 Daniel H. Paris,1,2 Ranjan Premaratna,5 H. Janaka de Silva,5 David G. Lalloo,6 and Nicholas P. J. Day1,2	2011	CHIKV	Semliki forest	DENV	Dengue virus	7	South-East, South and East Asia	Sri Lanka	Colombo	2006	2007	2	Adults	Infected patients	0	Not reported	Not reported	Not reported	Not reported	NA	Not reported	Not reported	0	PCR, HI and IgM ELISA	Reported	HI and IgM ELISA	HI and ELISA	Not reported	Not reported	Not reported	Not reported	Whole virus (HI) and unknown (ELISA)	Reported	IgM and hemagglutination antibodies	AFRIMS dengue IgG ELISA	ELISA	Not reported	IgG	Not reported	Not reported	Not reported	Not reported	Not reported	Not reported	Not reported
241	31	https://pubmed.ncbi.nlm.nih.gov/22012979/	Blacksell, S. D., et al. (2011). "Evaluation of six commercial point-of-care tests for diagnosis of acute dengue infections: The need for combining NS1 antigen and IgM/IgG antibody detection to achieve acceptable levels of accuracy." Clin Vaccine Immunol 18(12): 2095-2101.	Stuart D. Blacksell,1,2,* Richard G. Jarman,3 Mark S. Bailey,4 Ampai Tanganuchitcharnchai,1 Kemajittra Jenjaroen,1 Robert V. Gibbons,3 Daniel H. Paris,1,2 Ranjan Premaratna,5 H. Janaka de Silva,5 David G. Lalloo,6 and Nicholas P. J. Day1,2	2011	CHIKV	Semliki forest	DENV	Dengue virus	7	South-East, South and East Asia	Sri Lanka	Colombo	2006	2007	2	Adults	Infected patients	0	Not reported	Not reported	Not reported	Not reported	NA	Not reported	Not reported	0	PCR, HI and IgM ELISA	Reported	HI and IgM ELISA	HI and ELISA	Not reported	Not reported	Not reported	Not reported	Whole virus (HI) and unknown (ELISA)	Reported	IgM and hemagglutination antibodies	Merlin dengue fever IgG & IgM combo device (Merlin)	Rapid diagnostic test	Not reported	IgM	Not reported	Not reported	Not reported	Not reported	Not reported	Not reported	Not reported
242	31	https://pubmed.ncbi.nlm.nih.gov/22012979/	Blacksell, S. D., et al. (2011). "Evaluation of six commercial point-of-care tests for diagnosis of acute dengue infections: The need for combining NS1 antigen and IgM/IgG antibody detection to achieve acceptable levels of accuracy." Clin Vaccine Immunol 18(12): 2095-2101.	Stuart D. Blacksell,1,2,* Richard G. Jarman,3 Mark S. Bailey,4 Ampai Tanganuchitcharnchai,1 Kemajittra Jenjaroen,1 Robert V. Gibbons,3 Daniel H. Paris,1,2 Ranjan Premaratna,5 H. Janaka de Silva,5 David G. Lalloo,6 and Nicholas P. J. Day1,2	2011	CHIKV	Semliki forest	DENV	Dengue virus	7	South-East, South and East Asia	Sri Lanka	Colombo	2006	2007	2	Adults	Infected patients	0	Not reported	Not reported	Not reported	Not reported	NA	Not reported	Not reported	0	PCR, HI and IgM ELISA	Reported	HI and IgM ELISA	HI and ELISA	Not reported	Not reported	Not reported	Not reported	Whole virus (HI) and unknown (ELISA)	Reported	IgM and hemagglutination antibodies	Biosynex Immunoquick dengue fever IgM assay	Rapid diagnostic test	Not reported	IgM	Not reported	Not reported	Not reported	Not reported	Not reported	Not reported	Not reported
243	31	https://pubmed.ncbi.nlm.nih.gov/22012979/	Blacksell, S. D., et al. (2011). "Evaluation of six commercial point-of-care tests for diagnosis of acute dengue infections: The need for combining NS1 antigen and IgM/IgG antibody detection to achieve acceptable levels of accuracy." Clin Vaccine Immunol 18(12): 2095-2101.	Stuart D. Blacksell,1,2,* Richard G. Jarman,3 Mark S. Bailey,4 Ampai Tanganuchitcharnchai,1 Kemajittra Jenjaroen,1 Robert V. Gibbons,3 Daniel H. Paris,1,2 Ranjan Premaratna,5 H. Janaka de Silva,5 David G. Lalloo,6 and Nicholas P. J. Day1,2	2011	CHIKV	Semliki forest	DENV	Dengue virus	7	South-East, South and East Asia	Sri Lanka	Colombo	2006	2007	2	Adults	Infected patients	0	Not reported	Not reported	Not reported	Not reported	NA	Not reported	Not reported	0	PCR, HI and IgM ELISA	Reported	HI and IgM ELISA	HI and ELISA	Not reported	Not reported	Not reported	Not reported	Whole virus (HI) and unknown (ELISA)	Reported	IgM and hemagglutination antibodies	Standard Diagnostics Dengue IgG/IgM combo device	Rapid diagnostic test	Not reported	IgM	Not reported	Not reported	Not reported	Not reported	Not reported	Not reported	Not reported
244	31	https://pubmed.ncbi.nlm.nih.gov/22012979/	Blacksell, S. D., et al. (2011). "Evaluation of six commercial point-of-care tests for diagnosis of acute dengue infections: The need for combining NS1 antigen and IgM/IgG antibody detection to achieve acceptable levels of accuracy." Clin Vaccine Immunol 18(12): 2095-2101.	Stuart D. Blacksell,1,2,* Richard G. Jarman,3 Mark S. Bailey,4 Ampai Tanganuchitcharnchai,1 Kemajittra Jenjaroen,1 Robert V. Gibbons,3 Daniel H. Paris,1,2 Ranjan Premaratna,5 H. Janaka de Silva,5 David G. Lalloo,6 and Nicholas P. J. Day1,2	2011	CHIKV	Semliki forest	DENV	Dengue virus	7	South-East, South and East Asia	Sri Lanka	Colombo	2006	2007	2	Adults	Infected patients	0	Not reported	Not reported	Not reported	Not reported	NA	Not reported	Not reported	0	PCR, HI and IgM ELISA	Reported	HI and IgM ELISA	HI and ELISA	Not reported	Not reported	Not reported	Not reported	Whole virus (HI) and unknown (ELISA)	Reported	IgM and hemagglutination antibodies	Panbio Dengue Duo IgG/IgM Cassette	Rapid diagnostic test	Not reported	IgM	Not reported	Not reported	Not reported	Not reported	Not reported	Not reported	Not reported
245	32	https://journals.plos.org/plosntds/article?id=10.1371/journal.pntd.0000883	Litzba, N., et al. (2010). "Evaluation of serological diagnostic test systems assessing the immune response to Japanese encephalitis vaccination." PLoS Negl Trop Dis 4(11).	adine Litzba ,Christoph S. Klade,Sabine Lederer,Matthias Niedrig	2010	JEV	Japanese encephalitis	YFV	Yellow fever	1, 11	North America, Central Europe	US, Austria, Germany	US (unknown), Vienna, Berlin	2005	2006	2	Adults	Vaccinees	0	Not reported	Not reported	Not reported	Not reported	JEV	Not reported	Not reported	0	Vaccinees (all JEV IgM IIFT pos)	Reported		NA (because vaccinees)	NA (because vaccinees)	NA (because vaccinees)	NA (because vaccinees)	NA (because vaccinees)	NA (because vaccinees)	NA (because vaccinees)	NA (because vaccinees)	IIFT	IFA	All virus antigens	IgM	Both	Convalescent		Days 28 and 35 after vaccination	Days 28 and 35 after vaccination	Not reported	Not reported
246	32	https://journals.plos.org/plosntds/article?id=10.1371/journal.pntd.0000883	Litzba, N., et al. (2010). "Evaluation of serological diagnostic test systems assessing the immune response to Japanese encephalitis vaccination." PLoS Negl Trop Dis 4(11).	adine Litzba ,Christoph S. Klade,Sabine Lederer,Matthias Niedrig	2010	JEV	Japanese encephalitis	WNV	Japanese encephalitis	1, 11	North America, Central Europe	US, Austria, Germany	US (unknown), Vienna, Berlin	2005	2006	2	Adults	Vaccinees	0	Not reported	Not reported	Not reported	Not reported	JEV	Not reported	Not reported	0	Vaccinees (all JEV IgM IIFT pos)	Reported		NA (because vaccinees)	NA (because vaccinees)	NA (because vaccinees)	NA (because vaccinees)	NA (because vaccinees)	NA (because vaccinees)	NA (because vaccinees)	NA (because vaccinees)	IIFT	IFA	All virus antigens	IgM	Both	Convalescent		Days 28 and 35 after vaccination	Days 28 and 35 after vaccination	Not reported	Not reported
247	32	https://journals.plos.org/plosntds/article?id=10.1371/journal.pntd.0000883	Litzba, N., et al. (2010). "Evaluation of serological diagnostic test systems assessing the immune response to Japanese encephalitis vaccination." PLoS Negl Trop Dis 4(11).	adine Litzba ,Christoph S. Klade,Sabine Lederer,Matthias Niedrig	2010	JEV	Japanese encephalitis	TBEV	Mammalian tick-borne flavivirus group	1, 11	North America, Central Europe	US, Austria, Germany	US (unknown), Vienna, Berlin	2005	2006	2	Adults	Vaccinees	0	Not reported	Not reported	Not reported	Not reported	JEV	Not reported	Not reported	0	Vaccinees (all JEV IgM IIFT pos)	Reported		NA (because vaccinees)	NA (because vaccinees)	NA (because vaccinees)	NA (because vaccinees)	NA (because vaccinees)	NA (because vaccinees)	NA (because vaccinees)	NA (because vaccinees)	IIFT	IFA	All virus antigens	IgM	Both	Convalescent		Days 28 and 35 after vaccination	Days 28 and 35 after vaccination	Not reported	Not reported
248	32	https://journals.plos.org/plosntds/article?id=10.1371/journal.pntd.0000883	Litzba, N., et al. (2010). "Evaluation of serological diagnostic test systems assessing the immune response to Japanese encephalitis vaccination." PLoS Negl Trop Dis 4(11).	adine Litzba ,Christoph S. Klade,Sabine Lederer,Matthias Niedrig	2010	JEV	Japanese encephalitis	WNV, YFV, TBEV	Japanese encephalitis, Yellow fever, Mammalian tick-borne flavivirus group	1, 11	North America, Central Europe	US, Austria, Germany	US (unknown), Vienna, Berlin	2005	2006	2	Adults	Vaccinees	0	Not reported	Not reported	Not reported	Not reported	JEV	Not reported	Not reported	0	Vaccinees (all JEV IgG IIFT pos)	Reported		NA (because vaccinees)	NA (because vaccinees)	NA (because vaccinees)	NA (because vaccinees)	NA (because vaccinees)	NA (because vaccinees)	NA (because vaccinees)	NA (because vaccinees)	IIFT	IFA	All virus antigens	IgG	Both	Convalescent		56 days after vaccination	56 days after vaccination	Not reported	Not reported
249	32	https://journals.plos.org/plosntds/article?id=10.1371/journal.pntd.0000883	Litzba, N., et al. (2010). "Evaluation of serological diagnostic test systems assessing the immune response to Japanese encephalitis vaccination." PLoS Negl Trop Dis 4(11).	adine Litzba ,Christoph S. Klade,Sabine Lederer,Matthias Niedrig	2010	DENV	Dengue virus	JEV	Japanese encephalitis	0	Not reported	Not reported	Not reported	Not reported	2010	0	Not reported	Infected patients	0	Not reported	Not reported	Not reported	Not reported	NA	Not reported	Not reported	0	IgM pos	Reported	IgM pos	ELISA	Not reported	Not reported	Not reported	Not reported	Not reported	Not reported	IgM	ELISA	ELISA	Not reported	IgM	Not reported	Not reported	Not reported	Not reported	Not reported	Not reported	Not reported
250	32	https://journals.plos.org/plosntds/article?id=10.1371/journal.pntd.0000883	Litzba, N., et al. (2010). "Evaluation of serological diagnostic test systems assessing the immune response to Japanese encephalitis vaccination." PLoS Negl Trop Dis 4(11).	adine Litzba ,Christoph S. Klade,Sabine Lederer,Matthias Niedrig	2010	DENV	Dengue virus	JEV	Japanese encephalitis	0	Not reported	Not reported	Not reported	Not reported	2010	0	Not reported	Infected patients	0	Not reported	Not reported	Not reported	Not reported	NA	Not reported	Not reported	0	IgM pos	Reported	IgM pos	ELISA	Not reported	Not reported	Not reported	Not reported	Not reported	Not reported	IgM	ELISA	ELISA	Not reported	IgM	Not reported	Not reported	Not reported	Not reported	Not reported	Not reported	Not reported
251	32	https://journals.plos.org/plosntds/article?id=10.1371/journal.pntd.0000883	Litzba, N., et al. (2010). "Evaluation of serological diagnostic test systems assessing the immune response to Japanese encephalitis vaccination." PLoS Negl Trop Dis 4(11).	adine Litzba ,Christoph S. Klade,Sabine Lederer,Matthias Niedrig	2010	DENV	Dengue virus	JEV	Japanese encephalitis	0	Not reported	Not reported	Not reported	Not reported	2010	0	Not reported	Infected patients	0	Not reported	Not reported	Not reported	Not reported	NA	Not reported	Not reported	0	IgM pos	Reported	IgM pos	IFA	Not reported	Not reported	Not reported	Not reported	All antigens (IFA)	Reported	IgM	IIFT	IFA	All virus antigens	IgM	Not reported	Not reported	Not reported	Not reported	Not reported	Not reported	Not reported
252	32	https://journals.plos.org/plosntds/article?id=10.1371/journal.pntd.0000883	Litzba, N., et al. (2010). "Evaluation of serological diagnostic test systems assessing the immune response to Japanese encephalitis vaccination." PLoS Negl Trop Dis 4(11).	adine Litzba ,Christoph S. Klade,Sabine Lederer,Matthias Niedrig	2010	DENV	Dengue virus	JEV	Japanese encephalitis	0	Not reported	Not reported	Not reported	Not reported	2010	0	Not reported	Infected patients	0	Not reported	Not reported	Not reported	Not reported	NA	Not reported	Not reported	0	IgG pos	Reported	IgG pos	ELISA	Not reported	Not reported	Not reported	Not reported	Not reported	Not reported	IgG	ELISA	ELISA	Not reported	IgG	Not reported	Not reported	Not reported	Not reported	Not reported	Not reported	Not reported
253	32	https://journals.plos.org/plosntds/article?id=10.1371/journal.pntd.0000883	Litzba, N., et al. (2010). "Evaluation of serological diagnostic test systems assessing the immune response to Japanese encephalitis vaccination." PLoS Negl Trop Dis 4(11).	adine Litzba ,Christoph S. Klade,Sabine Lederer,Matthias Niedrig	2010	DENV	Dengue virus	JEV	Japanese encephalitis	0	Not reported	Not reported	Not reported	Not reported	2010	0	Not reported	Infected patients	0	Not reported	Not reported	Not reported	Not reported	NA	Not reported	Not reported	0	IgG pos	Reported	IgG pos	IFA	Not reported	Not reported	Not reported	Not reported	All antigens (IFA)	Reported	IgG	IIFT	IFA	All virus antigens	IgG	Not reported	Not reported	Not reported	Not reported	Not reported	Not reported	Not reported
254	33	https://apps.who.int/iris/bitstream/handle/10665/170945/db2009v33p87.pdf?sequence=1&isAllowed=y	Moreno-Altamirano, M. M. B., et al. (2009). "Improving dengue virus diagnosis in rural areas of Mexico." Dengue Bull 33(1): 87-94.	Moreno-Altamirano M.M.B.a#, Sánchez-García F.J.a, López-Martínez I.b, Rosales-Jiménez C.b, Vázquez-Pichardo M.b, Arriaga-Valona L.J.a and Capitan-Ortega F.a	2009	WNV	Japanese encephalitis	DENV-2	Dengue virus	2	Central America and Caribbean	Mexico	Not reported	Not reported	2009	0	Not reported	Infected patients	0	Not reported	Not reported	Not reported	Not reported	NA	Not reported	Not reported	0	PCR and virus isolation	Reported		NA (because PCR confirmed)	NA (because PCR confirmed)	NA (because PCR confirmed)	NA (because PCR confirmed)	NA (because PCR confirmed)	NA (because PCR confirmed)	NA (because PCR confirmed)	NA (because PCR confirmed)	ELISA	ELISA	DENV-2 antigen	IgM	Not reported	Not reported	Not reported	Not reported	Not reported	Not reported	Not reported
255	33	https://apps.who.int/iris/bitstream/handle/10665/170945/db2009v33p87.pdf?sequence=1&isAllowed=y	Moreno-Altamirano, M. M. B., et al. (2009). "Improving dengue virus diagnosis in rural areas of Mexico." Dengue Bull 33(1): 87-94.	Moreno-Altamirano M.M.B.a#, Sánchez-García F.J.a, López-Martínez I.b, Rosales-Jiménez C.b, Vázquez-Pichardo M.b, Arriaga-Valona L.J.a and Capitan-Ortega F.a	2009	WNV	Japanese encephalitis	DENV-2	Dengue virus	2	Central America and Caribbean	Mexico	Not reported	Not reported	2009	0	Not reported	Infected patients	0	Not reported	Not reported	Not reported	Not reported	NA	Not reported	Not reported	0	PCR and virus isolation	Reported		NA (because PCR confirmed)	NA (because PCR confirmed)	NA (because PCR confirmed)	NA (because PCR confirmed)	NA (because PCR confirmed)	NA (because PCR confirmed)	NA (because PCR confirmed)	NA (because PCR confirmed)	ELISA	ELISA	DENV-2 antigen	IgG	Not reported	Not reported	Not reported	Not reported	Not reported	Not reported	Not reported
256	34	https://www.nejm.org/doi/full/10.1056/nejmoa0805715	Duffy, M. R., et al. (2009). "Zika virus outbreak on Yap Island, Federated States of Micronesia." New Engl J Med 360(24): 2536-2543.	Mark R Duffy 1, Tai-Ho Chen, W Thane Hancock, Ann M Powers, Jacob L Kool, Robert S Lanciotti, Moses Pretrick, Maria Marfel, Stacey Holzbauer, Christine Dubray, Laurent Guillaumot, Anne Griggs, Martin Bel, Amy J Lambert, Janeen Laven, Olga Kosoy, Amanda Panella, Brad J Biggerstaff, Marc Fischer, Edward B Hayes	2009	ZIKV	Spondweni virus group	DENV	Dengue virus	8	Oceania	Federated States of Micronesia	Yap	2009	2009	3	Child and adult	Infected patients	0	Not reported	Not reported	Not reported	Not reported	NA	Not reported	Not reported	0	PCR confirmed OR (IgM antibody against Zika virus (detected by ELISA), Zika virus PRNT90 titer of at least 20, and a ratio of Zika virus PRNT90 titer to dengue virus PRNT90 titer of at least 4)	Reported	IgM antibody against Zika virus (detected by ELISA), and Zika virus PRNT90 titer of at least 20, and a ratio of Zika virus PRNT90 titer to dengue virus PRNT90 titer of at least 4	VNT and ELISA	Single	Part of them	≤ 10 dpso, 14-24 dpso	Both	Whole virus (PRNT) and unknown (ELISA)	Reported	IgM and neutralizing antibodies	PRNT	Virus neutralization assay	Whole virus	Neutralizing antibodies	Paired	Both	≤ 10 dpso	14-24 dpso (14 days later than acute sampling timepoint)	≤ 10 dpso, 14-24 dpso	Not reported	Not reported
257	34	https://www.nejm.org/doi/full/10.1056/nejmoa0805715	Duffy, M. R., et al. (2009). "Zika virus outbreak on Yap Island, Federated States of Micronesia." New Engl J Med 360(24): 2536-2543.	Mark R Duffy 1, Tai-Ho Chen, W Thane Hancock, Ann M Powers, Jacob L Kool, Robert S Lanciotti, Moses Pretrick, Maria Marfel, Stacey Holzbauer, Christine Dubray, Laurent Guillaumot, Anne Griggs, Martin Bel, Amy J Lambert, Janeen Laven, Olga Kosoy, Amanda Panella, Brad J Biggerstaff, Marc Fischer, Edward B Hayes	2009	ZIKV	Spondweni virus group	DENV	Dengue virus	8	Oceania	Federated States of Micronesia	Yap	2009	2009	3	Child and adult	Infected patients	0	Not reported	Not reported	Not reported	Not reported	NA	Not reported	Not reported	0	PCR confirmed OR (IgM antibody against Zika virus (detected by ELISA), Zika virus PRNT90 titer of at least 20, and a ratio of Zika virus PRNT90 titer to dengue virus PRNT90 titer of at least 4)	Reported	IgM antibody against Zika virus (detected by ELISA), and Zika virus PRNT90 titer of at least 20, and a ratio of Zika virus PRNT90 titer to dengue virus PRNT90 titer of at least 4	VNT and ELISA	Single	Part of them	≤ 10 dpso, 14-24 dpso	Both	Whole virus (PRNT) and unknown (ELISA)	Reported	IgM and neutralizing antibodies	ELISA	ELISA	Not reported	IgM	Paired	Both	≤ 10 dpso	14-24 dpso (14 days later than acute sampling timepoint)	≤ 10 dpso, 14-24 dpso	Not reported	Not reported
258	35	https://journals.plos.org/plosone/article?id=10.1371/journal.pone.0004991	Crill, W. D., et al. (2009). "Humoral immune responses of dengue fever patients using epitope-specific serotype-2 virus-like particle antigens." PLoS ONE 4(4).	Wayne D. Crill ,Holly R. Hughes,Mark J. Delorey,Gwong-Jen J. Chang	2009	DENV-2	Dengue virus	DENV-1	Dengue virus	7	South-East, South and East Asia	Taiwan	Not reported	2005	2005	0	Not reported	Travellers	7	South-East, South and East Asia	Yes	Not specified	Countries in South-East, South and East Asia except for Taiwan	NA	Not reported	Not reported	0	Virus isolation or RT-PCR (and all DENV-2 FRNT pos)	Reported		NA (because PCR confirmed)	NA (because PCR confirmed)	NA (because PCR confirmed)	NA (because PCR confirmed)	NA (because PCR confirmed)	NA (because PCR confirmed)	NA (because PCR confirmed)	NA (because PCR confirmed)	FRNT	Virus neutralization assay	Whole virion	Neutralizing antibodies	Single	Convalescent		14-18 dpso	14-18 dpso	Yes, The primary or secondary DENV infection status of each specimen was determined by calculating the ratio of IgM/IgG OD each subtracted by two times the corresponding negative value; ratios ≥1.2 are indicative of primary infections and ratios <1.2 of secondary infections	Single sera
259	35	https://journals.plos.org/plosone/article?id=10.1371/journal.pone.0004991	Crill, W. D., et al. (2009). "Humoral immune responses of dengue fever patients using epitope-specific serotype-2 virus-like particle antigens." PLoS ONE 4(4).	Wayne D. Crill ,Holly R. Hughes,Mark J. Delorey,Gwong-Jen J. Chang	2009	DENV-2	Dengue virus	DENV-1	Dengue virus	2	Central America and Caribbean	Puerto Rico	Not reported	2007	2007	0	Not reported	Infected patients	0	Not reported	Not reported	Not reported	Not reported	NA	Not reported	Not reported	0	Virus isolation or RT-PCR (and all DENV-2 FRNT pos)	Reported		NA (because PCR confirmed)	NA (because PCR confirmed)	NA (because PCR confirmed)	NA (because PCR confirmed)	NA (because PCR confirmed)	NA (because PCR confirmed)	NA (because PCR confirmed)	NA (because PCR confirmed)	FRNT	Virus neutralization assay	Whole virion	Neutralizing antibodies	Single	Both	6 dpso	10 dpso	6, 10 dpso	Yes, The primary or secondary DENV infection status of each specimen was determined by calculating the ratio of IgM/IgG OD each subtracted by two times the corresponding negative value; ratios ≥1.2 are indicative of primary infections and ratios <1.2 of secondary infections	Single sera
260	35	https://journals.plos.org/plosone/article?id=10.1371/journal.pone.0004991	Crill, W. D., et al. (2009). "Humoral immune responses of dengue fever patients using epitope-specific serotype-2 virus-like particle antigens." PLoS ONE 4(4).	Wayne D. Crill ,Holly R. Hughes,Mark J. Delorey,Gwong-Jen J. Chang	2009	DENV-2	Dengue virus	DENV-1	Dengue virus	7	South-East, South and East Asia	Taiwan	Not reported	2005	2005	0	Not reported	Travellers	7	South-East, South and East Asia	Yes	Not specified	Countries in South-East, South and East Asia except for Taiwan	NA	Not reported	Not reported	0	Virus isolation or RT-PCR (and all DENV-2 FRNT pos)	Reported		NA (because PCR confirmed)	NA (because PCR confirmed)	NA (because PCR confirmed)	NA (because PCR confirmed)	NA (because PCR confirmed)	NA (because PCR confirmed)	NA (because PCR confirmed)	NA (because PCR confirmed)	FRNT	Virus neutralization assay	Whole virion	Neutralizing antibodies	Single	Convalescent		14, 18 dpso	14, 18 dpso	Yes, The primary or secondary DENV infection status of each specimen was determined by calculating the ratio of IgM/IgG OD each subtracted by two times the corresponding negative value; ratios ≥1.2 are indicative of primary infections and ratios <1.2 of secondary infections	Single sera
261	35	https://journals.plos.org/plosone/article?id=10.1371/journal.pone.0004991	Crill, W. D., et al. (2009). "Humoral immune responses of dengue fever patients using epitope-specific serotype-2 virus-like particle antigens." PLoS ONE 4(4).	Wayne D. Crill ,Holly R. Hughes,Mark J. Delorey,Gwong-Jen J. Chang	2009	DENV-2	Dengue virus	DENV-1	Dengue virus	2	Central America and Caribbean	Puerto Rico	Not reported	2007	2007	0	Not reported	Infected patients	0	Not reported	Not reported	Not reported	Not reported	NA	Not reported	Not reported	0	Virus isolation or RT-PCR (and all DENV-2 FRNT pos)	Reported		NA (because PCR confirmed)	NA (because PCR confirmed)	NA (because PCR confirmed)	NA (because PCR confirmed)	NA (because PCR confirmed)	NA (because PCR confirmed)	NA (because PCR confirmed)	NA (because PCR confirmed)	FRNT	Virus neutralization assay	Whole virion	Neutralizing antibodies	Single	Both	6, 7 dpso	13 dpso	6, 7, 13 dpso	Yes, The primary or secondary DENV infection status of each specimen was determined by calculating the ratio of IgM/IgG OD each subtracted by two times the corresponding negative value; ratios ≥1.2 are indicative of primary infections and ratios <1.2 of secondary infections	Single sera
262	35	https://journals.plos.org/plosone/article?id=10.1371/journal.pone.0004991	Crill, W. D., et al. (2009). "Humoral immune responses of dengue fever patients using epitope-specific serotype-2 virus-like particle antigens." PLoS ONE 4(4).	Wayne D. Crill ,Holly R. Hughes,Mark J. Delorey,Gwong-Jen J. Chang	2009	DENV-2	Dengue virus	DENV-3	Dengue virus	7	South-East, South and East Asia	Taiwan	Not reported	2005	2005	0	Not reported	Travellers	7	South-East, South and East Asia	Yes	Not specified	Countries in South-East, South and East Asia except for Taiwan	NA	Not reported	Not reported	0	Virus isolation or RT-PCR (and all DENV-2 FRNT pos)	Reported		NA (because PCR confirmed)	NA (because PCR confirmed)	NA (because PCR confirmed)	NA (because PCR confirmed)	NA (because PCR confirmed)	NA (because PCR confirmed)	NA (because PCR confirmed)	NA (because PCR confirmed)	FRNT	Virus neutralization assay	Whole virion	Neutralizing antibodies	Single	Convalescent		14-18 dpso	14-18 dpso	Yes, The primary or secondary DENV infection status of each specimen was determined by calculating the ratio of IgM/IgG OD each subtracted by two times the corresponding negative value; ratios ≥1.2 are indicative of primary infections and ratios <1.2 of secondary infections	Single sera
263	35	https://journals.plos.org/plosone/article?id=10.1371/journal.pone.0004991	Crill, W. D., et al. (2009). "Humoral immune responses of dengue fever patients using epitope-specific serotype-2 virus-like particle antigens." PLoS ONE 4(4).	Wayne D. Crill ,Holly R. Hughes,Mark J. Delorey,Gwong-Jen J. Chang	2009	DENV-2	Dengue virus	DENV-3	Dengue virus	2	Central America and Caribbean	Puerto Rico	Not reported	2007	2007	0	Not reported	Infected patients	0	Not reported	Not reported	Not reported	Not reported	NA	Not reported	Not reported	0	Virus isolation or RT-PCR (and all DENV-2 FRNT pos)	Reported		NA (because PCR confirmed)	NA (because PCR confirmed)	NA (because PCR confirmed)	NA (because PCR confirmed)	NA (because PCR confirmed)	NA (because PCR confirmed)	NA (because PCR confirmed)	NA (because PCR confirmed)	FRNT	Virus neutralization assay	Whole virion	Neutralizing antibodies	Single	Both	6 dpso	10 dpso	6, 10 dpso	Yes, The primary or secondary DENV infection status of each specimen was determined by calculating the ratio of IgM/IgG OD each subtracted by two times the corresponding negative value; ratios ≥1.2 are indicative of primary infections and ratios <1.2 of secondary infections	Single sera
264	35	https://journals.plos.org/plosone/article?id=10.1371/journal.pone.0004991	Crill, W. D., et al. (2009). "Humoral immune responses of dengue fever patients using epitope-specific serotype-2 virus-like particle antigens." PLoS ONE 4(4).	Wayne D. Crill ,Holly R. Hughes,Mark J. Delorey,Gwong-Jen J. Chang	2009	DENV-2	Dengue virus	DENV-3	Dengue virus	7	South-East, South and East Asia	Taiwan	Not reported	2005	2005	0	Not reported	Travellers	7	South-East, South and East Asia	Yes	Not specified	Countries in South-East, South and East Asia except for Taiwan	NA	Not reported	Not reported	0	Virus isolation or RT-PCR (and all DENV-2 FRNT pos)	Reported		NA (because PCR confirmed)	NA (because PCR confirmed)	NA (because PCR confirmed)	NA (because PCR confirmed)	NA (because PCR confirmed)	NA (because PCR confirmed)	NA (because PCR confirmed)	NA (because PCR confirmed)	FRNT	Virus neutralization assay	Whole virion	Neutralizing antibodies	Single	Convalescent		14, 18 dpso	14, 18 dpso	Yes, The primary or secondary DENV infection status of each specimen was determined by calculating the ratio of IgM/IgG OD each subtracted by two times the corresponding negative value; ratios ≥1.2 are indicative of primary infections and ratios <1.2 of secondary infections	Single sera
265	35	https://journals.plos.org/plosone/article?id=10.1371/journal.pone.0004991	Crill, W. D., et al. (2009). "Humoral immune responses of dengue fever patients using epitope-specific serotype-2 virus-like particle antigens." PLoS ONE 4(4).	Wayne D. Crill ,Holly R. Hughes,Mark J. Delorey,Gwong-Jen J. Chang	2009	DENV-2	Dengue virus	DENV-3	Dengue virus	2	Central America and Caribbean	Puerto Rico	Not reported	2007	2007	0	Not reported	Infected patients	0	Not reported	Not reported	Not reported	Not reported	NA	Not reported	Not reported	0	Virus isolation or RT-PCR (and all DENV-2 FRNT pos)	Reported		NA (because PCR confirmed)	NA (because PCR confirmed)	NA (because PCR confirmed)	NA (because PCR confirmed)	NA (because PCR confirmed)	NA (because PCR confirmed)	NA (because PCR confirmed)	NA (because PCR confirmed)	FRNT	Virus neutralization assay	Whole virion	Neutralizing antibodies	Single	Both	6, 7 dpso	13 dpso	6, 7, 13 dpso	Yes, The primary or secondary DENV infection status of each specimen was determined by calculating the ratio of IgM/IgG OD each subtracted by two times the corresponding negative value; ratios ≥1.2 are indicative of primary infections and ratios <1.2 of secondary infections	Single sera
266	35	https://journals.plos.org/plosone/article?id=10.1371/journal.pone.0004991	Crill, W. D., et al. (2009). "Humoral immune responses of dengue fever patients using epitope-specific serotype-2 virus-like particle antigens." PLoS ONE 4(4).	Wayne D. Crill ,Holly R. Hughes,Mark J. Delorey,Gwong-Jen J. Chang	2009	DENV-2	Dengue virus	DENV-4	Dengue virus	7	South-East, South and East Asia	Taiwan	Not reported	2005	2005	0	Not reported	Travellers	7	South-East, South and East Asia	Yes	Not specified	Countries in South-East, South and East Asia except for Taiwan	NA	Not reported	Not reported	0	Virus isolation or RT-PCR (and all DENV-2 FRNT pos)	Reported		NA (because PCR confirmed)	NA (because PCR confirmed)	NA (because PCR confirmed)	NA (because PCR confirmed)	NA (because PCR confirmed)	NA (because PCR confirmed)	NA (because PCR confirmed)	NA (because PCR confirmed)	FRNT	Virus neutralization assay	Whole virion	Neutralizing antibodies	Single	Convalescent		14-18 dpso	14-18 dpso	Yes, The primary or secondary DENV infection status of each specimen was determined by calculating the ratio of IgM/IgG OD each subtracted by two times the corresponding negative value; ratios ≥1.2 are indicative of primary infections and ratios <1.2 of secondary infections	Single sera
267	35	https://journals.plos.org/plosone/article?id=10.1371/journal.pone.0004991	Crill, W. D., et al. (2009). "Humoral immune responses of dengue fever patients using epitope-specific serotype-2 virus-like particle antigens." PLoS ONE 4(4).	Wayne D. Crill ,Holly R. Hughes,Mark J. Delorey,Gwong-Jen J. Chang	2009	DENV-2	Dengue virus	DENV-4	Dengue virus	2	Central America and Caribbean	Puerto Rico	Not reported	2007	2007	0	Not reported	Infected patients	0	Not reported	Not reported	Not reported	Not reported	NA	Not reported	Not reported	0	Virus isolation or RT-PCR (and all DENV-2 FRNT pos)	Reported		NA (because PCR confirmed)	NA (because PCR confirmed)	NA (because PCR confirmed)	NA (because PCR confirmed)	NA (because PCR confirmed)	NA (because PCR confirmed)	NA (because PCR confirmed)	NA (because PCR confirmed)	FRNT	Virus neutralization assay	Whole virion	Neutralizing antibodies	Single	Both	6 dpso	10 dpso	6, 10 dpso	Yes, The primary or secondary DENV infection status of each specimen was determined by calculating the ratio of IgM/IgG OD each subtracted by two times the corresponding negative value; ratios ≥1.2 are indicative of primary infections and ratios <1.2 of secondary infections	Single sera
268	35	https://journals.plos.org/plosone/article?id=10.1371/journal.pone.0004991	Crill, W. D., et al. (2009). "Humoral immune responses of dengue fever patients using epitope-specific serotype-2 virus-like particle antigens." PLoS ONE 4(4).	Wayne D. Crill ,Holly R. Hughes,Mark J. Delorey,Gwong-Jen J. Chang	2009	DENV-2	Dengue virus	DENV-4	Dengue virus	7	South-East, South and East Asia	Taiwan	Not reported	2005	2005	0	Not reported	Travellers	7	South-East, South and East Asia	Yes	Not specified	Countries in South-East, South and East Asia except for Taiwan	NA	Not reported	Not reported	0	Virus isolation or RT-PCR (and all DENV-2 FRNT pos)	Reported		NA (because PCR confirmed)	NA (because PCR confirmed)	NA (because PCR confirmed)	NA (because PCR confirmed)	NA (because PCR confirmed)	NA (because PCR confirmed)	NA (because PCR confirmed)	NA (because PCR confirmed)	FRNT	Virus neutralization assay	Whole virion	Neutralizing antibodies	Single	Convalescent		14, 18 dpso	14, 18 dpso	Yes, The primary or secondary DENV infection status of each specimen was determined by calculating the ratio of IgM/IgG OD each subtracted by two times the corresponding negative value; ratios ≥1.2 are indicative of primary infections and ratios <1.2 of secondary infections	Single sera
269	35	https://journals.plos.org/plosone/article?id=10.1371/journal.pone.0004991	Crill, W. D., et al. (2009). "Humoral immune responses of dengue fever patients using epitope-specific serotype-2 virus-like particle antigens." PLoS ONE 4(4).	Wayne D. Crill ,Holly R. Hughes,Mark J. Delorey,Gwong-Jen J. Chang	2009	DENV-2	Dengue virus	DENV-4	Dengue virus	2	Central America and Caribbean	Puerto Rico	Not reported	2007	2007	0	Not reported	Infected patients	0	Not reported	Not reported	Not reported	Not reported	NA	Not reported	Not reported	0	Virus isolation or RT-PCR (and all DENV-2 FRNT pos)	Reported		NA (because PCR confirmed)	NA (because PCR confirmed)	NA (because PCR confirmed)	NA (because PCR confirmed)	NA (because PCR confirmed)	NA (because PCR confirmed)	NA (because PCR confirmed)	NA (because PCR confirmed)	FRNT	Virus neutralization assay	Whole virion	Neutralizing antibodies	Single	Both	6, 7 dpso	13 dpso	6, 7, 13 dpso	Yes, The primary or secondary DENV infection status of each specimen was determined by calculating the ratio of IgM/IgG OD each subtracted by two times the corresponding negative value; ratios ≥1.2 are indicative of primary infections and ratios <1.2 of secondary infections	Single sera
270	35	https://journals.plos.org/plosone/article?id=10.1371/journal.pone.0004991	Crill, W. D., et al. (2009). "Humoral immune responses of dengue fever patients using epitope-specific serotype-2 virus-like particle antigens." PLoS ONE 4(4).	Wayne D. Crill ,Holly R. Hughes,Mark J. Delorey,Gwong-Jen J. Chang	2009	DENV-2	Dengue virus	WNV	Japanese encephalitis	2	Central America and Caribbean	Puerto Rico	Not reported	2007	2007	0	Not reported	Infected patients	0	Not reported	Not reported	Not reported	Not reported	NA	Not reported	Not reported	0	Virus isolation or RT-PCR (and all DENV-2 FRNT pos)	Reported		NA (because PCR confirmed)	NA (because PCR confirmed)	NA (because PCR confirmed)	NA (because PCR confirmed)	NA (because PCR confirmed)	NA (because PCR confirmed)	NA (because PCR confirmed)	NA (because PCR confirmed)	FRNT	Virus neutralization assay	Whole virion	Neutralizing antibodies	Single	Both	6 dpso	10 dpso	6, 10 dpso	Yes, The primary or secondary DENV infection status of each specimen was determined by calculating the ratio of IgM/IgG OD each subtracted by two times the corresponding negative value; ratios ≥1.2 are indicative of primary infections and ratios <1.2 of secondary infections	Single sera
271	35	https://journals.plos.org/plosone/article?id=10.1371/journal.pone.0004991	Crill, W. D., et al. (2009). "Humoral immune responses of dengue fever patients using epitope-specific serotype-2 virus-like particle antigens." PLoS ONE 4(4).	Wayne D. Crill ,Holly R. Hughes,Mark J. Delorey,Gwong-Jen J. Chang	2009	DENV-2	Dengue virus	WNV	Japanese encephalitis	2	Central America and Caribbean	Puerto Rico	Not reported	2007	2007	0	Not reported	Infected patients	0	Not reported	Not reported	Not reported	Not reported	NA	Not reported	Not reported	0	Virus isolation or RT-PCR (and all DENV-2 FRNT pos)	Reported		NA (because PCR confirmed)	NA (because PCR confirmed)	NA (because PCR confirmed)	NA (because PCR confirmed)	NA (because PCR confirmed)	NA (because PCR confirmed)	NA (because PCR confirmed)	NA (because PCR confirmed)	FRNT	Virus neutralization assay	Whole virion	Neutralizing antibodies	Single	Both	6, 7 dpso	13 dpso	6, 7, 13 dpso	Yes, The primary or secondary DENV infection status of each specimen was determined by calculating the ratio of IgM/IgG OD each subtracted by two times the corresponding negative value; ratios ≥1.2 are indicative of primary infections and ratios <1.2 of secondary infections	Single sera
272	35	https://journals.plos.org/plosone/article?id=10.1371/journal.pone.0004991	Crill, W. D., et al. (2009). "Humoral immune responses of dengue fever patients using epitope-specific serotype-2 virus-like particle antigens." PLoS ONE 4(4).	Wayne D. Crill ,Holly R. Hughes,Mark J. Delorey,Gwong-Jen J. Chang	2009	DENV-2	Dengue virus	JEV	Japanese encephalitis	7	South-East, South and East Asia	Taiwan	Not reported	2005	2005	0	Not reported	Travellers	7	South-East, South and East Asia	Yes	Not specified	Countries in South-East, South and East Asia except for Taiwan	NA	Not reported	Not reported	0	Virus isolation or RT-PCR (and all DENV-2 FRNT pos)	Reported		NA (because PCR confirmed)	NA (because PCR confirmed)	NA (because PCR confirmed)	NA (because PCR confirmed)	NA (because PCR confirmed)	NA (because PCR confirmed)	NA (because PCR confirmed)	NA (because PCR confirmed)	FRNT	Virus neutralization assay	Whole virion	Neutralizing antibodies	Single	Convalescent		14-18 dpso	14-18 dpso	Yes, The primary or secondary DENV infection status of each specimen was determined by calculating the ratio of IgM/IgG OD each subtracted by two times the corresponding negative value; ratios ≥1.2 are indicative of primary infections and ratios <1.2 of secondary infections	Single sera
273	35	https://journals.plos.org/plosone/article?id=10.1371/journal.pone.0004991	Crill, W. D., et al. (2009). "Humoral immune responses of dengue fever patients using epitope-specific serotype-2 virus-like particle antigens." PLoS ONE 4(4).	Wayne D. Crill ,Holly R. Hughes,Mark J. Delorey,Gwong-Jen J. Chang	2009	DENV-2	Dengue virus	JEV	Japanese encephalitis	2	Central America and Caribbean	Puerto Rico	Not reported	2007	2007	0	Not reported	Infected patients	0	Not reported	Not reported	Not reported	Not reported	NA	Not reported	Not reported	0	Virus isolation or RT-PCR (and all DENV-2 FRNT pos)	Reported		NA (because PCR confirmed)	NA (because PCR confirmed)	NA (because PCR confirmed)	NA (because PCR confirmed)	NA (because PCR confirmed)	NA (because PCR confirmed)	NA (because PCR confirmed)	NA (because PCR confirmed)	FRNT	Virus neutralization assay	Whole virion	Neutralizing antibodies	Single	Both	6 dpso	10 dpso	6, 10 dpso	Yes, The primary or secondary DENV infection status of each specimen was determined by calculating the ratio of IgM/IgG OD each subtracted by two times the corresponding negative value; ratios ≥1.2 are indicative of primary infections and ratios <1.2 of secondary infections	Single sera
274	35	https://journals.plos.org/plosone/article?id=10.1371/journal.pone.0004991	Crill, W. D., et al. (2009). "Humoral immune responses of dengue fever patients using epitope-specific serotype-2 virus-like particle antigens." PLoS ONE 4(4).	Wayne D. Crill ,Holly R. Hughes,Mark J. Delorey,Gwong-Jen J. Chang	2009	DENV-2	Dengue virus	JEV	Japanese encephalitis	7	South-East, South and East Asia	Taiwan	Not reported	2005	2005	0	Not reported	Travellers	7	South-East, South and East Asia	Yes	Not specified	Countries in South-East, South and East Asia except for Taiwan	NA	Not reported	Not reported	0	Virus isolation or RT-PCR (and all DENV-2 FRNT pos)	Reported		NA (because PCR confirmed)	NA (because PCR confirmed)	NA (because PCR confirmed)	NA (because PCR confirmed)	NA (because PCR confirmed)	NA (because PCR confirmed)	NA (because PCR confirmed)	NA (because PCR confirmed)	FRNT	Virus neutralization assay	Whole virion	Neutralizing antibodies	Single	Convalescent		14, 18 dpso	14, 18 dpso	Yes, The primary or secondary DENV infection status of each specimen was determined by calculating the ratio of IgM/IgG OD each subtracted by two times the corresponding negative value; ratios ≥1.2 are indicative of primary infections and ratios <1.2 of secondary infections	Single sera
275	35	https://journals.plos.org/plosone/article?id=10.1371/journal.pone.0004991	Crill, W. D., et al. (2009). "Humoral immune responses of dengue fever patients using epitope-specific serotype-2 virus-like particle antigens." PLoS ONE 4(4).	Wayne D. Crill ,Holly R. Hughes,Mark J. Delorey,Gwong-Jen J. Chang	2009	DENV-2	Dengue virus	JEV	Japanese encephalitis	2	Central America and Caribbean	Puerto Rico	Not reported	2007	2007	0	Not reported	Infected patients	0	Not reported	Not reported	Not reported	Not reported	NA	Not reported	Not reported	0	Virus isolation or RT-PCR (and all DENV-2 FRNT pos)	Reported		NA (because PCR confirmed)	NA (because PCR confirmed)	NA (because PCR confirmed)	NA (because PCR confirmed)	NA (because PCR confirmed)	NA (because PCR confirmed)	NA (because PCR confirmed)	NA (because PCR confirmed)	FRNT	Virus neutralization assay	Whole virion	Neutralizing antibodies	Single	Both	6, 7 dpso	13 dpso	6, 7, 13 dpso	Yes, The primary or secondary DENV infection status of each specimen was determined by calculating the ratio of IgM/IgG OD each subtracted by two times the corresponding negative value; ratios ≥1.2 are indicative of primary infections and ratios <1.2 of secondary infections	Single sera
276	36	https://pubmed.ncbi.nlm.nih.gov/18304870/	A, A. N., et al. (2008). "Cross-reactive IgM responses in patients with dengue or Japanese encephalitis." J Clin Virol 42(1): 75-77.	Atchareeya A-Nuegoonpipat a, Nirandorn Panthuyosri a, Surapee Anantapreecha a, Sumalee Chanama a, Areerat Sa-Ngasang a, Pathom Sawanpanyalert a, Ichiro Kurane b	2008	DENV	Dengue virus	JEV	Japanese encephalitis	7	South-East, South and East Asia	Thailand	6 provincial hospitals located in 6 provinces of Thailand: Charoenkrung Pracharak hospital in Bangkok, Pathumthani hospital, Ratchaburi hospital, Maharaj Nakhon Ratchasima, Lampang hospital and Hadyai hospital in Songkhla province	1999	2001	0	Not reported	Infected patients	0	Not reported	Not reported	Not reported	Not reported	NA	Not reported	Not reported	0	PCR confirmed (and all IgM pos)	Reported		NA (because PCR confirmed)	NA (because PCR confirmed)	NA (because PCR confirmed)	NA (because PCR confirmed)	NA (because PCR confirmed)	NA (because PCR confirmed)	NA (because PCR confirmed)	NA (because PCR confirmed)	ELISA	ELISA	Not reported	IgM	Both	Not reported	Not reported	Not reported	Not reported	Not reported	Not reported
277	36	https://pubmed.ncbi.nlm.nih.gov/18304870/	A, A. N., et al. (2008). "Cross-reactive IgM responses in patients with dengue or Japanese encephalitis." J Clin Virol 42(1): 75-77.	Atchareeya A-Nuegoonpipat a, Nirandorn Panthuyosri a, Surapee Anantapreecha a, Sumalee Chanama a, Areerat Sa-Ngasang a, Pathom Sawanpanyalert a, Ichiro Kurane b	2008	JEV	Japanese encephalitis	DENV	Dengue virus	7	South-East, South and East Asia	Thailand	Not reported	Not reported	2008	0	Not reported	Infected patients	0	Not reported	Not reported	Not reported	Not reported	NA	Not reported	Not reported	0	Serologically confirmed,all ELISA IgM pos	Reported	Serologically confirmed,all ELISA IgM pos	ELISA	Not reported	Not reported	Not reported	Not reported	Not reported	Not reported	IgM	ELISA	ELISA	Not reported	IgM	Not reported	Not reported	Not reported	Not reported	Not reported	Not reported	Not reported
278	37	https://www.niid.go.jp/niid/images/JJID/60/267.pdf	Anantapreecha, S., et al. (2007). "Dengue virus cross-reactive hemagglutination inhibition antibody responses in patients with primary dengue virus infection." Jpn J Infect Dis 60(5): 267-270.	Surapee Anantapreecham, Atchareeya A-Nuegoonpipat, Songthum Prakrong	2007	DENV-1	Dengue virus	DENV-2	Dengue virus	7	South-East, South and East Asia	Thailand	6 provincial hospitals: Charoenkrung Pracharak hospital in Bangkok, Pathumthani hospital, Ratchaburi hospital, Maharaj Nakhon Ratchasima, Lampang hospital and Hadyai hospital in Songkhla province	1999	2002	0	Not reported	Infected patients	0	Not reported	Not reported	Not reported	Not reported	NA	Not reported	Not reported	0	PCR, virus isolation and IgM and IgG pos	Reported		NA (because PCR confirmed)	NA (because PCR confirmed)	NA (because PCR confirmed)	NA (because PCR confirmed)	NA (because PCR confirmed)	NA (because PCR confirmed)	NA (because PCR confirmed)	NA (because PCR confirmed)	HI	HI	Whole virus	Hemagglutination antibodies	Single	Acute	1-7 dpso		1-7 dpso	Yes, not reported how this was determined	Not reported
279	37	https://www.niid.go.jp/niid/images/JJID/60/267.pdf	Anantapreecha, S., et al. (2007). "Dengue virus cross-reactive hemagglutination inhibition antibody responses in patients with primary dengue virus infection." Jpn J Infect Dis 60(5): 267-270.	Surapee Anantapreecham, Atchareeya A-Nuegoonpipat, Songthum Prakrong	2007	DENV-1	Dengue virus	DENV-3	Dengue virus	7	South-East, South and East Asia	Thailand	6 provincial hospitals: Charoenkrung Pracharak hospital in Bangkok, Pathumthani hospital, Ratchaburi hospital, Maharaj Nakhon Ratchasima, Lampang hospital and Hadyai hospital in Songkhla province	1999	2002	0	Not reported	Infected patients	0	Not reported	Not reported	Not reported	Not reported	NA	Not reported	Not reported	0	PCR, virus isolation and IgM and IgG pos	Reported		NA (because PCR confirmed)	NA (because PCR confirmed)	NA (because PCR confirmed)	NA (because PCR confirmed)	NA (because PCR confirmed)	NA (because PCR confirmed)	NA (because PCR confirmed)	NA (because PCR confirmed)	HI	HI	Whole virus	Hemagglutination antibodies	Single	Acute	1-7 dpso		1-7 dpso	Yes, not reported how this was determined	Not reported
280	37	https://www.niid.go.jp/niid/images/JJID/60/267.pdf	Anantapreecha, S., et al. (2007). "Dengue virus cross-reactive hemagglutination inhibition antibody responses in patients with primary dengue virus infection." Jpn J Infect Dis 60(5): 267-270.	Surapee Anantapreecham, Atchareeya A-Nuegoonpipat, Songthum Prakrong	2007	DENV-1	Dengue virus	DENV-4	Dengue virus	7	South-East, South and East Asia	Thailand	6 provincial hospitals: Charoenkrung Pracharak hospital in Bangkok, Pathumthani hospital, Ratchaburi hospital, Maharaj Nakhon Ratchasima, Lampang hospital and Hadyai hospital in Songkhla province	1999	2002	0	Not reported	Infected patients	0	Not reported	Not reported	Not reported	Not reported	NA	Not reported	Not reported	0	PCR, virus isolation and IgM and IgG pos	Reported		NA (because PCR confirmed)	NA (because PCR confirmed)	NA (because PCR confirmed)	NA (because PCR confirmed)	NA (because PCR confirmed)	NA (because PCR confirmed)	NA (because PCR confirmed)	NA (because PCR confirmed)	HI	HI	Whole virus	Hemagglutination antibodies	Single	Acute	1-7 dpso		1-7 dpso	Yes, not reported how this was determined	Not reported
281	37	https://www.niid.go.jp/niid/images/JJID/60/267.pdf	Anantapreecha, S., et al. (2007). "Dengue virus cross-reactive hemagglutination inhibition antibody responses in patients with primary dengue virus infection." Jpn J Infect Dis 60(5): 267-270.	Surapee Anantapreecham, Atchareeya A-Nuegoonpipat, Songthum Prakrong	2007	DENV-2	Dengue virus	DENV-1	Dengue virus	7	South-East, South and East Asia	Thailand	6 provincial hospitals: Charoenkrung Pracharak hospital in Bangkok, Pathumthani hospital, Ratchaburi hospital, Maharaj Nakhon Ratchasima, Lampang hospital and Hadyai hospital in Songkhla province	1999	2002	0	Not reported	Infected patients	0	Not reported	Not reported	Not reported	Not reported	NA	Not reported	Not reported	0	PCR, virus isolation and IgM and IgG pos	Reported		NA (because PCR confirmed)	NA (because PCR confirmed)	NA (because PCR confirmed)	NA (because PCR confirmed)	NA (because PCR confirmed)	NA (because PCR confirmed)	NA (because PCR confirmed)	NA (because PCR confirmed)	HI	HI	Whole virus	Hemagglutination antibodies	Single	Acute	1-5 dpso		1-5 dpso	Yes, not reported how this was determined	Not reported
282	37	https://www.niid.go.jp/niid/images/JJID/60/267.pdf	Anantapreecha, S., et al. (2007). "Dengue virus cross-reactive hemagglutination inhibition antibody responses in patients with primary dengue virus infection." Jpn J Infect Dis 60(5): 267-270.	Surapee Anantapreecham, Atchareeya A-Nuegoonpipat, Songthum Prakrong	2007	DENV-2	Dengue virus	DENV-3	Dengue virus	7	South-East, South and East Asia	Thailand	6 provincial hospitals: Charoenkrung Pracharak hospital in Bangkok, Pathumthani hospital, Ratchaburi hospital, Maharaj Nakhon Ratchasima, Lampang hospital and Hadyai hospital in Songkhla province	1999	2002	0	Not reported	Infected patients	0	Not reported	Not reported	Not reported	Not reported	NA	Not reported	Not reported	0	PCR, virus isolation and IgM and IgG pos	Reported		NA (because PCR confirmed)	NA (because PCR confirmed)	NA (because PCR confirmed)	NA (because PCR confirmed)	NA (because PCR confirmed)	NA (because PCR confirmed)	NA (because PCR confirmed)	NA (because PCR confirmed)	HI	HI	Whole virus	Hemagglutination antibodies	Single	Acute	1-5 dpso		1-5 dpso	Yes, not reported how this was determined	Not reported
283	37	https://www.niid.go.jp/niid/images/JJID/60/267.pdf	Anantapreecha, S., et al. (2007). "Dengue virus cross-reactive hemagglutination inhibition antibody responses in patients with primary dengue virus infection." Jpn J Infect Dis 60(5): 267-270.	Surapee Anantapreecham, Atchareeya A-Nuegoonpipat, Songthum Prakrong	2007	DENV-2	Dengue virus	DENV-4	Dengue virus	7	South-East, South and East Asia	Thailand	6 provincial hospitals: Charoenkrung Pracharak hospital in Bangkok, Pathumthani hospital, Ratchaburi hospital, Maharaj Nakhon Ratchasima, Lampang hospital and Hadyai hospital in Songkhla province	1999	2002	0	Not reported	Infected patients	0	Not reported	Not reported	Not reported	Not reported	NA	Not reported	Not reported	0	PCR, virus isolation and IgM and IgG pos	Reported		NA (because PCR confirmed)	NA (because PCR confirmed)	NA (because PCR confirmed)	NA (because PCR confirmed)	NA (because PCR confirmed)	NA (because PCR confirmed)	NA (because PCR confirmed)	NA (because PCR confirmed)	HI	HI	Whole virus	Hemagglutination antibodies	Single	Acute	1-5 dpso		1-5 dpso	Yes, not reported how this was determined	Not reported
284	37	https://www.niid.go.jp/niid/images/JJID/60/267.pdf	Anantapreecha, S., et al. (2007). "Dengue virus cross-reactive hemagglutination inhibition antibody responses in patients with primary dengue virus infection." Jpn J Infect Dis 60(5): 267-270.	Surapee Anantapreecham, Atchareeya A-Nuegoonpipat, Songthum Prakrong	2007	DENV-3	Dengue virus	DENV-1	Dengue virus	7	South-East, South and East Asia	Thailand	6 provincial hospitals: Charoenkrung Pracharak hospital in Bangkok, Pathumthani hospital, Ratchaburi hospital, Maharaj Nakhon Ratchasima, Lampang hospital and Hadyai hospital in Songkhla province	1999	2002	0	Not reported	Infected patients	0	Not reported	Not reported	Not reported	Not reported	NA	Not reported	Not reported	0	PCR, virus isolation and IgM and IgG pos	Reported		NA (because PCR confirmed)	NA (because PCR confirmed)	NA (because PCR confirmed)	NA (because PCR confirmed)	NA (because PCR confirmed)	NA (because PCR confirmed)	NA (because PCR confirmed)	NA (because PCR confirmed)	HI	HI	Whole virus	Hemagglutination antibodies	Single	Both (mostly acute)	1-8 dpso	1-8 dpso	1-8 dpso	Yes, not reported how this was determined	Not reported
285	37	https://www.niid.go.jp/niid/images/JJID/60/267.pdf	Anantapreecha, S., et al. (2007). "Dengue virus cross-reactive hemagglutination inhibition antibody responses in patients with primary dengue virus infection." Jpn J Infect Dis 60(5): 267-270.	Surapee Anantapreecham, Atchareeya A-Nuegoonpipat, Songthum Prakrong	2007	DENV-3	Dengue virus	DENV-2	Dengue virus	7	South-East, South and East Asia	Thailand	6 provincial hospitals: Charoenkrung Pracharak hospital in Bangkok, Pathumthani hospital, Ratchaburi hospital, Maharaj Nakhon Ratchasima, Lampang hospital and Hadyai hospital in Songkhla province	1999	2002	0	Not reported	Infected patients	0	Not reported	Not reported	Not reported	Not reported	NA	Not reported	Not reported	0	PCR, virus isolation and IgM and IgG pos	Reported		NA (because PCR confirmed)	NA (because PCR confirmed)	NA (because PCR confirmed)	NA (because PCR confirmed)	NA (because PCR confirmed)	NA (because PCR confirmed)	NA (because PCR confirmed)	NA (because PCR confirmed)	HI	HI	Whole virus	Hemagglutination antibodies	Single	Both (mostly acute)	1-8 dpso	1-8 dpso	1-8 dpso	Yes, not reported how this was determined	Not reported
286	37	https://www.niid.go.jp/niid/images/JJID/60/267.pdf	Anantapreecha, S., et al. (2007). "Dengue virus cross-reactive hemagglutination inhibition antibody responses in patients with primary dengue virus infection." Jpn J Infect Dis 60(5): 267-270.	Surapee Anantapreecham, Atchareeya A-Nuegoonpipat, Songthum Prakrong	2007	DENV-3	Dengue virus	DENV-4	Dengue virus	7	South-East, South and East Asia	Thailand	6 provincial hospitals: Charoenkrung Pracharak hospital in Bangkok, Pathumthani hospital, Ratchaburi hospital, Maharaj Nakhon Ratchasima, Lampang hospital and Hadyai hospital in Songkhla province	1999	2002	0	Not reported	Infected patients	0	Not reported	Not reported	Not reported	Not reported	NA	Not reported	Not reported	0	PCR, virus isolation and IgM and IgG pos	Reported		NA (because PCR confirmed)	NA (because PCR confirmed)	NA (because PCR confirmed)	NA (because PCR confirmed)	NA (because PCR confirmed)	NA (because PCR confirmed)	NA (because PCR confirmed)	NA (because PCR confirmed)	HI	HI	Whole virus	Hemagglutination antibodies	Single	Both (mostly acute)	1-8 dpso	1-8 dpso	1-8 dpso	Yes, not reported how this was determined	Not reported
287	37	https://www.niid.go.jp/niid/images/JJID/60/267.pdf	Anantapreecha, S., et al. (2007). "Dengue virus cross-reactive hemagglutination inhibition antibody responses in patients with primary dengue virus infection." Jpn J Infect Dis 60(5): 267-270.	Surapee Anantapreecham, Atchareeya A-Nuegoonpipat, Songthum Prakrong	2007	DENV-4	Dengue virus	DENV-1	Dengue virus	7	South-East, South and East Asia	Thailand	6 provincial hospitals: Charoenkrung Pracharak hospital in Bangkok, Pathumthani hospital, Ratchaburi hospital, Maharaj Nakhon Ratchasima, Lampang hospital and Hadyai hospital in Songkhla province	1999	2002	0	Not reported	Infected patients	0	Not reported	Not reported	Not reported	Not reported	NA	Not reported	Not reported	0	PCR, virus isolation and IgM and IgG pos	Reported		NA (because PCR confirmed)	NA (because PCR confirmed)	NA (because PCR confirmed)	NA (because PCR confirmed)	NA (because PCR confirmed)	NA (because PCR confirmed)	NA (because PCR confirmed)	NA (because PCR confirmed)	HI	HI	Whole virus	Hemagglutination antibodies	Single	Acute	4 dpso		4 dpso	Yes, not reported how this was determined	Not reported
288	37	https://www.niid.go.jp/niid/images/JJID/60/267.pdf	Anantapreecha, S., et al. (2007). "Dengue virus cross-reactive hemagglutination inhibition antibody responses in patients with primary dengue virus infection." Jpn J Infect Dis 60(5): 267-270.	Surapee Anantapreecham, Atchareeya A-Nuegoonpipat, Songthum Prakrong	2007	DENV-4	Dengue virus	DENV-2	Dengue virus	7	South-East, South and East Asia	Thailand	6 provincial hospitals: Charoenkrung Pracharak hospital in Bangkok, Pathumthani hospital, Ratchaburi hospital, Maharaj Nakhon Ratchasima, Lampang hospital and Hadyai hospital in Songkhla province	1999	2002	0	Not reported	Infected patients	0	Not reported	Not reported	Not reported	Not reported	NA	Not reported	Not reported	0	PCR, virus isolation and IgM and IgG pos	Reported		NA (because PCR confirmed)	NA (because PCR confirmed)	NA (because PCR confirmed)	NA (because PCR confirmed)	NA (because PCR confirmed)	NA (because PCR confirmed)	NA (because PCR confirmed)	NA (because PCR confirmed)	HI	HI	Whole virus	Hemagglutination antibodies	Single	Acute	4 dpso		4 dpso	Yes, not reported how this was determined	Not reported
289	37	https://www.niid.go.jp/niid/images/JJID/60/267.pdf	Anantapreecha, S., et al. (2007). "Dengue virus cross-reactive hemagglutination inhibition antibody responses in patients with primary dengue virus infection." Jpn J Infect Dis 60(5): 267-270.	Surapee Anantapreecham, Atchareeya A-Nuegoonpipat, Songthum Prakrong	2007	DENV-4	Dengue virus	DENV-3	Dengue virus	7	South-East, South and East Asia	Thailand	6 provincial hospitals: Charoenkrung Pracharak hospital in Bangkok, Pathumthani hospital, Ratchaburi hospital, Maharaj Nakhon Ratchasima, Lampang hospital and Hadyai hospital in Songkhla province	1999	2002	0	Not reported	Infected patients	0	Not reported	Not reported	Not reported	Not reported	NA	Not reported	Not reported	0	PCR, virus isolation and IgM and IgG pos	Reported		NA (because PCR confirmed)	NA (because PCR confirmed)	NA (because PCR confirmed)	NA (because PCR confirmed)	NA (because PCR confirmed)	NA (because PCR confirmed)	NA (because PCR confirmed)	NA (because PCR confirmed)	HI	HI	Whole virus	Hemagglutination antibodies	Single	Acute	4 dpso		4 dpso	Yes, not reported how this was determined	Not reported
290	37	https://www.niid.go.jp/niid/images/JJID/60/267.pdf	Anantapreecha, S., et al. (2007). "Dengue virus cross-reactive hemagglutination inhibition antibody responses in patients with primary dengue virus infection." Jpn J Infect Dis 60(5): 267-270.	Surapee Anantapreecham, Atchareeya A-Nuegoonpipat, Songthum Prakrong	2007	DENV-1	Dengue virus	DENV-2	Dengue virus	7	South-East, South and East Asia	Thailand	6 provincial hospitals: Charoenkrung Pracharak hospital in Bangkok, Pathumthani hospital, Ratchaburi hospital, Maharaj Nakhon Ratchasima, Lampang hospital and Hadyai hospital in Songkhla province	1999	2002	0	Not reported	Infected patients	0	Not reported	Not reported	Not reported	Not reported	NA	Not reported	Not reported	0	PCR, virus isolation and IgM and IgG pos	Reported		NA (because PCR confirmed)	NA (because PCR confirmed)	NA (because PCR confirmed)	NA (because PCR confirmed)	NA (because PCR confirmed)	NA (because PCR confirmed)	NA (because PCR confirmed)	NA (because PCR confirmed)	HI	HI	Whole virus	Hemagglutination antibodies	Single	Both (acute/early convalescent)	5-12 dpso	5-12 dpso	5-12 dpso	Yes, not reported how this was determined	Not reported
291	37	https://www.niid.go.jp/niid/images/JJID/60/267.pdf	Anantapreecha, S., et al. (2007). "Dengue virus cross-reactive hemagglutination inhibition antibody responses in patients with primary dengue virus infection." Jpn J Infect Dis 60(5): 267-270.	Surapee Anantapreecham, Atchareeya A-Nuegoonpipat, Songthum Prakrong	2007	DENV-1	Dengue virus	DENV-3	Dengue virus	7	South-East, South and East Asia	Thailand	6 provincial hospitals: Charoenkrung Pracharak hospital in Bangkok, Pathumthani hospital, Ratchaburi hospital, Maharaj Nakhon Ratchasima, Lampang hospital and Hadyai hospital in Songkhla province	1999	2002	0	Not reported	Infected patients	0	Not reported	Not reported	Not reported	Not reported	NA	Not reported	Not reported	0	PCR, virus isolation and IgM and IgG pos	Reported		NA (because PCR confirmed)	NA (because PCR confirmed)	NA (because PCR confirmed)	NA (because PCR confirmed)	NA (because PCR confirmed)	NA (because PCR confirmed)	NA (because PCR confirmed)	NA (because PCR confirmed)	HI	HI	Whole virus	Hemagglutination antibodies	Single	Both (acute/early convalescent)	5-12 dpso	5-12 dpso	5-12 dpso	Yes, not reported how this was determined	Not reported
292	37	https://www.niid.go.jp/niid/images/JJID/60/267.pdf	Anantapreecha, S., et al. (2007). "Dengue virus cross-reactive hemagglutination inhibition antibody responses in patients with primary dengue virus infection." Jpn J Infect Dis 60(5): 267-270.	Surapee Anantapreecham, Atchareeya A-Nuegoonpipat, Songthum Prakrong	2007	DENV-1	Dengue virus	DENV-4	Dengue virus	7	South-East, South and East Asia	Thailand	6 provincial hospitals: Charoenkrung Pracharak hospital in Bangkok, Pathumthani hospital, Ratchaburi hospital, Maharaj Nakhon Ratchasima, Lampang hospital and Hadyai hospital in Songkhla province	1999	2002	0	Not reported	Infected patients	0	Not reported	Not reported	Not reported	Not reported	NA	Not reported	Not reported	0	PCR, virus isolation and IgM and IgG pos	Reported		NA (because PCR confirmed)	NA (because PCR confirmed)	NA (because PCR confirmed)	NA (because PCR confirmed)	NA (because PCR confirmed)	NA (because PCR confirmed)	NA (because PCR confirmed)	NA (because PCR confirmed)	HI	HI	Whole virus	Hemagglutination antibodies	Single	Both (acute/early convalescent)	5-12 dpso	5-12 dpso	5-12 dpso	Yes, not reported how this was determined	Not reported
293	37	https://www.niid.go.jp/niid/images/JJID/60/267.pdf	Anantapreecha, S., et al. (2007). "Dengue virus cross-reactive hemagglutination inhibition antibody responses in patients with primary dengue virus infection." Jpn J Infect Dis 60(5): 267-270.	Surapee Anantapreecham, Atchareeya A-Nuegoonpipat, Songthum Prakrong	2007	DENV-2	Dengue virus	DENV-1	Dengue virus	7	South-East, South and East Asia	Thailand	6 provincial hospitals: Charoenkrung Pracharak hospital in Bangkok, Pathumthani hospital, Ratchaburi hospital, Maharaj Nakhon Ratchasima, Lampang hospital and Hadyai hospital in Songkhla province	1999	2002	0	Not reported	Infected patients	0	Not reported	Not reported	Not reported	Not reported	NA	Not reported	Not reported	0	PCR, virus isolation and IgM and IgG pos	Reported		NA (because PCR confirmed)	NA (because PCR confirmed)	NA (because PCR confirmed)	NA (because PCR confirmed)	NA (because PCR confirmed)	NA (because PCR confirmed)	NA (because PCR confirmed)	NA (because PCR confirmed)	HI	HI	Whole virus	Hemagglutination antibodies	Single	Late acute	7 dpso		7 dpso	Yes, not reported how this was determined	Not reported
294	37	https://www.niid.go.jp/niid/images/JJID/60/267.pdf	Anantapreecha, S., et al. (2007). "Dengue virus cross-reactive hemagglutination inhibition antibody responses in patients with primary dengue virus infection." Jpn J Infect Dis 60(5): 267-270.	Surapee Anantapreecham, Atchareeya A-Nuegoonpipat, Songthum Prakrong	2007	DENV-2	Dengue virus	DENV-3	Dengue virus	7	South-East, South and East Asia	Thailand	6 provincial hospitals: Charoenkrung Pracharak hospital in Bangkok, Pathumthani hospital, Ratchaburi hospital, Maharaj Nakhon Ratchasima, Lampang hospital and Hadyai hospital in Songkhla province	1999	2002	0	Not reported	Infected patients	0	Not reported	Not reported	Not reported	Not reported	NA	Not reported	Not reported	0	PCR, virus isolation and IgM and IgG pos	Reported		NA (because PCR confirmed)	NA (because PCR confirmed)	NA (because PCR confirmed)	NA (because PCR confirmed)	NA (because PCR confirmed)	NA (because PCR confirmed)	NA (because PCR confirmed)	NA (because PCR confirmed)	HI	HI	Whole virus	Hemagglutination antibodies	Single	Late acute	7 dpso		7 dpso	Yes, not reported how this was determined	Not reported
295	37	https://www.niid.go.jp/niid/images/JJID/60/267.pdf	Anantapreecha, S., et al. (2007). "Dengue virus cross-reactive hemagglutination inhibition antibody responses in patients with primary dengue virus infection." Jpn J Infect Dis 60(5): 267-270.	Surapee Anantapreecham, Atchareeya A-Nuegoonpipat, Songthum Prakrong	2007	DENV-2	Dengue virus	DENV-4	Dengue virus	7	South-East, South and East Asia	Thailand	6 provincial hospitals: Charoenkrung Pracharak hospital in Bangkok, Pathumthani hospital, Ratchaburi hospital, Maharaj Nakhon Ratchasima, Lampang hospital and Hadyai hospital in Songkhla province	1999	2002	0	Not reported	Infected patients	0	Not reported	Not reported	Not reported	Not reported	NA	Not reported	Not reported	0	PCR, virus isolation and IgM and IgG pos	Reported		NA (because PCR confirmed)	NA (because PCR confirmed)	NA (because PCR confirmed)	NA (because PCR confirmed)	NA (because PCR confirmed)	NA (because PCR confirmed)	NA (because PCR confirmed)	NA (because PCR confirmed)	HI	HI	Whole virus	Hemagglutination antibodies	Single	Late acute	7 dpso		7 dpso	Yes, not reported how this was determined	Not reported
296	37	https://www.niid.go.jp/niid/images/JJID/60/267.pdf	Anantapreecha, S., et al. (2007). "Dengue virus cross-reactive hemagglutination inhibition antibody responses in patients with primary dengue virus infection." Jpn J Infect Dis 60(5): 267-270.	Surapee Anantapreecham, Atchareeya A-Nuegoonpipat, Songthum Prakrong	2007	DENV-3	Dengue virus	DENV-1	Dengue virus	7	South-East, South and East Asia	Thailand	6 provincial hospitals: Charoenkrung Pracharak hospital in Bangkok, Pathumthani hospital, Ratchaburi hospital, Maharaj Nakhon Ratchasima, Lampang hospital and Hadyai hospital in Songkhla province	1999	2002	0	Not reported	Infected patients	0	Not reported	Not reported	Not reported	Not reported	NA	Not reported	Not reported	0	PCR, virus isolation and IgM and IgG pos	Reported		NA (because PCR confirmed)	NA (because PCR confirmed)	NA (because PCR confirmed)	NA (because PCR confirmed)	NA (because PCR confirmed)	NA (because PCR confirmed)	NA (because PCR confirmed)	NA (because PCR confirmed)	HI	HI	Whole virus	Hemagglutination antibodies	Single	Both (acute/early convalescent)	3-11 dpso	3-11 dpso	3-11 dpso	Yes, not reported how this was determined	Not reported
297	37	https://www.niid.go.jp/niid/images/JJID/60/267.pdf	Anantapreecha, S., et al. (2007). "Dengue virus cross-reactive hemagglutination inhibition antibody responses in patients with primary dengue virus infection." Jpn J Infect Dis 60(5): 267-270.	Surapee Anantapreecham, Atchareeya A-Nuegoonpipat, Songthum Prakrong	2007	DENV-3	Dengue virus	DENV-2	Dengue virus	7	South-East, South and East Asia	Thailand	6 provincial hospitals: Charoenkrung Pracharak hospital in Bangkok, Pathumthani hospital, Ratchaburi hospital, Maharaj Nakhon Ratchasima, Lampang hospital and Hadyai hospital in Songkhla province	1999	2002	0	Not reported	Infected patients	0	Not reported	Not reported	Not reported	Not reported	NA	Not reported	Not reported	0	PCR, virus isolation and IgM and IgG pos	Reported		NA (because PCR confirmed)	NA (because PCR confirmed)	NA (because PCR confirmed)	NA (because PCR confirmed)	NA (because PCR confirmed)	NA (because PCR confirmed)	NA (because PCR confirmed)	NA (because PCR confirmed)	HI	HI	Whole virus	Hemagglutination antibodies	Single	Both (acute/early convalescent)	3-11 dpso	3-11 dpso	3-11 dpso	Yes, not reported how this was determined	Not reported
298	37	https://www.niid.go.jp/niid/images/JJID/60/267.pdf	Anantapreecha, S., et al. (2007). "Dengue virus cross-reactive hemagglutination inhibition antibody responses in patients with primary dengue virus infection." Jpn J Infect Dis 60(5): 267-270.	Surapee Anantapreecham, Atchareeya A-Nuegoonpipat, Songthum Prakrong	2007	DENV-3	Dengue virus	DENV-4	Dengue virus	7	South-East, South and East Asia	Thailand	6 provincial hospitals: Charoenkrung Pracharak hospital in Bangkok, Pathumthani hospital, Ratchaburi hospital, Maharaj Nakhon Ratchasima, Lampang hospital and Hadyai hospital in Songkhla province	1999	2002	0	Not reported	Infected patients	0	Not reported	Not reported	Not reported	Not reported	NA	Not reported	Not reported	0	PCR, virus isolation and IgM and IgG pos	Reported		NA (because PCR confirmed)	NA (because PCR confirmed)	NA (because PCR confirmed)	NA (because PCR confirmed)	NA (because PCR confirmed)	NA (because PCR confirmed)	NA (because PCR confirmed)	NA (because PCR confirmed)	HI	HI	Whole virus	Hemagglutination antibodies	Single	Both (acute/early convalescent)	3-11 dpso	3-11 dpso	3-11 dpso	Yes, not reported how this was determined	Not reported
299	37	https://www.niid.go.jp/niid/images/JJID/60/267.pdf	Anantapreecha, S., et al. (2007). "Dengue virus cross-reactive hemagglutination inhibition antibody responses in patients with primary dengue virus infection." Jpn J Infect Dis 60(5): 267-270.	Surapee Anantapreecham, Atchareeya A-Nuegoonpipat, Songthum Prakrong	2007	DENV-4	Dengue virus	DENV-1	Dengue virus	7	South-East, South and East Asia	Thailand	6 provincial hospitals: Charoenkrung Pracharak hospital in Bangkok, Pathumthani hospital, Ratchaburi hospital, Maharaj Nakhon Ratchasima, Lampang hospital and Hadyai hospital in Songkhla province	1999	2002	0	Not reported	Infected patients	0	Not reported	Not reported	Not reported	Not reported	NA	Not reported	Not reported	0	PCR, virus isolation and IgM and IgG pos	Reported		NA (because PCR confirmed)	NA (because PCR confirmed)	NA (because PCR confirmed)	NA (because PCR confirmed)	NA (because PCR confirmed)	NA (because PCR confirmed)	NA (because PCR confirmed)	NA (because PCR confirmed)	HI	HI	Whole virus	Hemagglutination antibodies	Single	Late acute	7 dpso		7 dpso	Yes, not reported how this was determined	Not reported
300	37	https://www.niid.go.jp/niid/images/JJID/60/267.pdf	Anantapreecha, S., et al. (2007). "Dengue virus cross-reactive hemagglutination inhibition antibody responses in patients with primary dengue virus infection." Jpn J Infect Dis 60(5): 267-270.	Surapee Anantapreecham, Atchareeya A-Nuegoonpipat, Songthum Prakrong	2007	DENV-4	Dengue virus	DENV-2	Dengue virus	7	South-East, South and East Asia	Thailand	6 provincial hospitals: Charoenkrung Pracharak hospital in Bangkok, Pathumthani hospital, Ratchaburi hospital, Maharaj Nakhon Ratchasima, Lampang hospital and Hadyai hospital in Songkhla province	1999	2002	0	Not reported	Infected patients	0	Not reported	Not reported	Not reported	Not reported	NA	Not reported	Not reported	0	PCR, virus isolation and IgM and IgG pos	Reported		NA (because PCR confirmed)	NA (because PCR confirmed)	NA (because PCR confirmed)	NA (because PCR confirmed)	NA (because PCR confirmed)	NA (because PCR confirmed)	NA (because PCR confirmed)	NA (because PCR confirmed)	HI	HI	Whole virus	Hemagglutination antibodies	Single	Late acute	7 dpso		7 dpso	Yes, not reported how this was determined	Not reported
301	37	https://www.niid.go.jp/niid/images/JJID/60/267.pdf	Anantapreecha, S., et al. (2007). "Dengue virus cross-reactive hemagglutination inhibition antibody responses in patients with primary dengue virus infection." Jpn J Infect Dis 60(5): 267-270.	Surapee Anantapreecham, Atchareeya A-Nuegoonpipat, Songthum Prakrong	2007	DENV-4	Dengue virus	DENV-3	Dengue virus	7	South-East, South and East Asia	Thailand	6 provincial hospitals: Charoenkrung Pracharak hospital in Bangkok, Pathumthani hospital, Ratchaburi hospital, Maharaj Nakhon Ratchasima, Lampang hospital and Hadyai hospital in Songkhla province	1999	2002	0	Not reported	Infected patients	0	Not reported	Not reported	Not reported	Not reported	NA	Not reported	Not reported	0	PCR, virus isolation and IgM and IgG pos	Reported		NA (because PCR confirmed)	NA (because PCR confirmed)	NA (because PCR confirmed)	NA (because PCR confirmed)	NA (because PCR confirmed)	NA (because PCR confirmed)	NA (because PCR confirmed)	NA (because PCR confirmed)	HI	HI	Whole virus	Hemagglutination antibodies	Single	Late acute	7 dpso		7 dpso	Yes, not reported how this was determined	Not reported
302	38	https://www.sciencedirect.com/science/article/pii/S138665320700131X	Vazquez, S., et al. (2007). "Evaluation of immunoglobulin M and G capture enzyme-linked immunosorbent assay Panbio kits for diagnostic dengue infections." J Clin Virol 39(3): 194-198.	Susana Vazquez a, Greg Hafner b, Didye Ruiz a, Naifi Calzada a, Maria G. Guzman	2007	YFV	Yellow fever	DENV	Dengue virus	2	Central America and Caribbean	Cuba		Not reported	2003	0	Not reported	Vaccinees	0	Not reported	Not reported	Not reported	Not reported	YFV	Not reported	Not reported	0	Vaccinees	Reported		NA (because vaccinees)	NA (because vaccinees)	NA (because vaccinees)	NA (because vaccinees)	NA (because vaccinees)	NA (because vaccinees)	NA (because vaccinees)	NA (because vaccinees)	ELISA	ELISA	DENV antigen	IgM	Single	Not reported	Not reported	Not reported	Not reported	Not reported	Not reported
303	38	https://www.sciencedirect.com/science/article/pii/S138665320700131X	Vazquez, S., et al. (2007). "Evaluation of immunoglobulin M and G capture enzyme-linked immunosorbent assay Panbio kits for diagnostic dengue infections." J Clin Virol 39(3): 194-198.	Susana Vazquez a, Greg Hafner b, Didye Ruiz a, Naifi Calzada a, Maria G. Guzman	2007	YFV	Yellow fever	DENV	Dengue virus	2	Central America and Caribbean	Cuba		Not reported	2003	0	Not reported	Vaccinees	0	Not reported	Not reported	Not reported	Not reported	YFV	Not reported	Not reported	0	Vaccinees	Reported		NA (because vaccinees)	NA (because vaccinees)	NA (because vaccinees)	NA (because vaccinees)	NA (because vaccinees)	NA (because vaccinees)	NA (because vaccinees)	NA (because vaccinees)	ELISA	ELISA	DENV antigen	IgG	Single	Not reported	Not reported	Not reported	Not reported	Not reported	Not reported
304	39	https://pubmed.ncbi.nlm.nih.gov/12467761/	Koraka, P., et al. (2002). "Reactivity of serum samples from patients with a flavivirus infection measured by immunofluorescence assay and ELISA." Microbes Infect 4(12): 1209-1215.	Penelopie Koraka 1, Herve Zeller, Matthias Niedrig, Albert D M E Osterhaus, Jan Groen	2002	JEV	Japanese encephalitis	WNV	Japanese encephalitis	7, 12	Western Europe, South-East, South and East Asia	the Netherlands and countries in Asia	Not reported, The Netherlands (travellers) and Asia (infected patients)	1997	2001	0	Not reported	Travellers and infected patients	0	Not reported	Not reported	Not reported	Not reported	NA	Not reported	Not reported	0	Enzyme immunoassay (EIA) IgM and/or IgG pos	Reported	Enzyme immunoassay (EIA) IgM and/or IgG pos	ELISA	Not reported	Not reported	Not reported	Not reported	Not reported	Not reported	IgM and IgG	IFA	IFA	All virus antigens	IgM	Not reported	Not reported	Not reported	Not reported	Not reported	Not reported	Not reported
305	39	https://pubmed.ncbi.nlm.nih.gov/12467761/	Koraka, P., et al. (2002). "Reactivity of serum samples from patients with a flavivirus infection measured by immunofluorescence assay and ELISA." Microbes Infect 4(12): 1209-1215.	Penelopie Koraka 1, Herve Zeller, Matthias Niedrig, Albert D M E Osterhaus, Jan Groen	2002	JEV	Japanese encephalitis	YFV	Yellow fever	7, 12	Western Europe, South-East, South and East Asia	the Netherlands and countries in Asia	Not reported, The Netherlands (travellers) and Asia (infected patients)	1997	2001	0	Not reported	Travellers and infected patients	0	Not reported	Not reported	Not reported	Not reported	NA	Not reported	Not reported	0	Enzyme immunoassay (EIA) IgM and/or IgG pos	Reported	Enzyme immunoassay (EIA) IgM and/or IgG pos	ELISA	Not reported	Not reported	Not reported	Not reported	Not reported	Not reported	IgM and IgG	IFA	IFA	All virus antigens	IgM	Not reported	Not reported	Not reported	Not reported	Not reported	Not reported	Not reported
306	39	https://pubmed.ncbi.nlm.nih.gov/12467761/	Koraka, P., et al. (2002). "Reactivity of serum samples from patients with a flavivirus infection measured by immunofluorescence assay and ELISA." Microbes Infect 4(12): 1209-1215.	Penelopie Koraka 1, Herve Zeller, Matthias Niedrig, Albert D M E Osterhaus, Jan Groen	2002	JEV	Japanese encephalitis	DENV	Dengue virus	7, 12	Western Europe, South-East, South and East Asia	the Netherlands and countries in Asia	Not reported, The Netherlands (travellers) and Asia (infected patients)	1997	2001	0	Not reported	Travellers and infected patients	0	Not reported	Not reported	Not reported	Not reported	NA	Not reported	Not reported	0	Enzyme immunoassay (EIA) IgM and/or IgG pos	Reported	Enzyme immunoassay (EIA) IgM and/or IgG pos	ELISA	Not reported	Not reported	Not reported	Not reported	Not reported	Not reported	IgM and IgG	IFA	IFA	All virus antigens	IgM	Not reported	Not reported	Not reported	Not reported	Not reported	Not reported	Not reported
307	39	https://pubmed.ncbi.nlm.nih.gov/12467761/	Koraka, P., et al. (2002). "Reactivity of serum samples from patients with a flavivirus infection measured by immunofluorescence assay and ELISA." Microbes Infect 4(12): 1209-1215.	Penelopie Koraka 1, Herve Zeller, Matthias Niedrig, Albert D M E Osterhaus, Jan Groen	2002	DENV	Dengue virus	JEV	Japanese encephalitis	7, 12	Western Europe, South-East, South and East Asia	the Netherlands and Malaysia	Not reported, The Netherlands (travellers) and Malaysia (infected patients)	1997	2001	0	Not reported	Travellers and infected patients	0	Not reported	Not reported	Not reported	Not reported	NA	Not reported	Not reported	0	Enzyme immunoassay (EIA) IgM and/or IgG pos	Reported	Enzyme immunoassay (EIA) IgM and/or IgG pos	ELISA	Not reported	Not reported	Not reported	Not reported	Not reported	Not reported	IgM and IgG	IFA	IFA	All virus antigens	IgM	Not reported	Not reported	Not reported	Not reported	Not reported	Yes	Not reported
308	39	https://pubmed.ncbi.nlm.nih.gov/12467761/	Koraka, P., et al. (2002). "Reactivity of serum samples from patients with a flavivirus infection measured by immunofluorescence assay and ELISA." Microbes Infect 4(12): 1209-1215.	Penelopie Koraka 1, Herve Zeller, Matthias Niedrig, Albert D M E Osterhaus, Jan Groen	2002	DENV	Dengue virus	WNV	Japanese encephalitis	7, 12	Western Europe, South-East, South and East Asia	the Netherlands and Malaysia	Not reported, The Netherlands (travellers) and Malaysia (infected patients)	1997	2001	0	Not reported	Travellers and infected patients	0	Not reported	Not reported	Not reported	Not reported	NA	Not reported	Not reported	0	Enzyme immunoassay (EIA) IgM and/or IgG pos	Reported	Enzyme immunoassay (EIA) IgM and/or IgG pos	ELISA	Not reported	Not reported	Not reported	Not reported	Not reported	Not reported	IgM and IgG	IFA	IFA	All virus antigens	IgM	Not reported	Not reported	Not reported	Not reported	Not reported	Yes	Not reported
309	39	https://pubmed.ncbi.nlm.nih.gov/12467761/	Koraka, P., et al. (2002). "Reactivity of serum samples from patients with a flavivirus infection measured by immunofluorescence assay and ELISA." Microbes Infect 4(12): 1209-1215.	Penelopie Koraka 1, Herve Zeller, Matthias Niedrig, Albert D M E Osterhaus, Jan Groen	2002	DENV	Dengue virus	YFV	Yellow fever	7, 12	Western Europe, South-East, South and East Asia	the Netherlands and Malaysia	Not reported, The Netherlands (travellers) and Malaysia (infected patients)	1997	2001	0	Not reported	Travellers and infected patients	0	Not reported	Not reported	Not reported	Not reported	NA	Not reported	Not reported	0	Enzyme immunoassay (EIA) IgM and/or IgG pos	Reported	Enzyme immunoassay (EIA) IgM and/or IgG pos	ELISA	Not reported	Not reported	Not reported	Not reported	Not reported	Not reported	IgM and IgG	IFA	IFA	All virus antigens	IgM	Not reported	Not reported	Not reported	Not reported	Not reported	Yes	Not reported
310	39	https://pubmed.ncbi.nlm.nih.gov/12467761/	Koraka, P., et al. (2002). "Reactivity of serum samples from patients with a flavivirus infection measured by immunofluorescence assay and ELISA." Microbes Infect 4(12): 1209-1215.	Penelopie Koraka 1, Herve Zeller, Matthias Niedrig, Albert D M E Osterhaus, Jan Groen	2002	YFV	Yellow fever	JEV	Japanese encephalitis	4, 5, 12	Western Europe, North Africa, Sub-saharan Africa	the Netherlands and countries in Africa	Not reported, The Netherlands (vaccinees) and Africa (infected patients)	1997	2001	0	Not reported	Vaccinees and infected patients	0	Not reported	Not reported	Not reported	Not reported	YFV	Not reported	Not reported	0	Vaccinees or EIA and/or VNT confirmation	Reported	Enzyme immunoassay (EIA) IgM and/or IgG pos, and/or VNT pos	ELISA and VNT	Not reported	Not reported	Not reported	Not reported	Not reported (ELISA), whole virus (VNT)	Reported	IgM, IgG, neutralizing antibodies	IFA	IFA	All virus antigens	IgM	Not reported	Not reported	Not reported	Not reported	Not reported	Not reported	Not reported
311	39	https://pubmed.ncbi.nlm.nih.gov/12467761/	Koraka, P., et al. (2002). "Reactivity of serum samples from patients with a flavivirus infection measured by immunofluorescence assay and ELISA." Microbes Infect 4(12): 1209-1215.	Penelopie Koraka 1, Herve Zeller, Matthias Niedrig, Albert D M E Osterhaus, Jan Groen	2002	YFV	Yellow fever	WNV	Japanese encephalitis	4, 5, 12	Western Europe, North Africa, Sub-saharan Africa	the Netherlands and countries in Africa	Not reported, The Netherlands (vaccinees) and Africa (infected patients)	1997	2001	0	Not reported	Vaccinees and infected patients	0	Not reported	Not reported	Not reported	Not reported	YFV	Not reported	Not reported	0	Vaccinees or EIA and/or VNT confirmation	Reported	Enzyme immunoassay (EIA) IgM and/or IgG pos, and/or VNT pos	ELISA and VNT	Not reported	Not reported	Not reported	Not reported	Not reported (ELISA), whole virus (VNT)	Reported	IgM, IgG, neutralizing antibodies	IFA	IFA	All virus antigens	IgM	Not reported	Not reported	Not reported	Not reported	Not reported	Not reported	Not reported
312	39	https://pubmed.ncbi.nlm.nih.gov/12467761/	Koraka, P., et al. (2002). "Reactivity of serum samples from patients with a flavivirus infection measured by immunofluorescence assay and ELISA." Microbes Infect 4(12): 1209-1215.	Penelopie Koraka 1, Herve Zeller, Matthias Niedrig, Albert D M E Osterhaus, Jan Groen	2002	YFV	Yellow fever	DENV	Dengue virus	4, 5, 12	Western Europe, North Africa, Sub-saharan Africa	the Netherlands and countries in Africa	Not reported, The Netherlands (vaccinees) and Africa (infected patients)	1997	2001	0	Not reported	Vaccinees and infected patients	0	Not reported	Not reported	Not reported	Not reported	YFV	Not reported	Not reported	0	Vaccinees or EIA and/or VNT confirmation	Reported	Enzyme immunoassay (EIA) IgM and/or IgG pos, and/or VNT pos	ELISA and VNT	Not reported	Not reported	Not reported	Not reported	Not reported (ELISA), whole virus (VNT)	Reported	IgM, IgG, neutralizing antibodies	IFA	IFA	All virus antigens	IgM	Not reported	Not reported	Not reported	Not reported	Not reported	Not reported	Not reported
313	39	https://pubmed.ncbi.nlm.nih.gov/12467761/	Koraka, P., et al. (2002). "Reactivity of serum samples from patients with a flavivirus infection measured by immunofluorescence assay and ELISA." Microbes Infect 4(12): 1209-1215.	Penelopie Koraka 1, Herve Zeller, Matthias Niedrig, Albert D M E Osterhaus, Jan Groen	2002	WNV	Japanese encephalitis	JEV	Japanese encephalitis	4, 5	North Africa, Sub-saharan Africa	Countries in Africa		1997	2001	0	Not reported	Infected patients	0	Not reported	Not reported	Not reported	Not reported	NA	Not reported	Not reported	0	Enzyme immunoassay (EIA) IgM and/or IgG pos	Reported	Enzyme immunoassay (EIA) IgM and/or IgG pos	ELISA	Not reported	Not reported	Not reported	Not reported	Not reported	Not reported	IgM and IgG	IFA	IFA	All virus antigens	IgM	Not reported	Not reported	Not reported	Not reported	Not reported	Not reported	Not reported
314	39	https://pubmed.ncbi.nlm.nih.gov/12467761/	Koraka, P., et al. (2002). "Reactivity of serum samples from patients with a flavivirus infection measured by immunofluorescence assay and ELISA." Microbes Infect 4(12): 1209-1215.	Penelopie Koraka 1, Herve Zeller, Matthias Niedrig, Albert D M E Osterhaus, Jan Groen	2002	WNV	Japanese encephalitis	YFV	Yellow fever	4, 5	North Africa, Sub-saharan Africa	Countries in Africa		1997	2001	0	Not reported	Infected patients	0	Not reported	Not reported	Not reported	Not reported	NA	Not reported	Not reported	0	Enzyme immunoassay (EIA) IgM and/or IgG pos	Reported	Enzyme immunoassay (EIA) IgM and/or IgG pos	ELISA	Not reported	Not reported	Not reported	Not reported	Not reported	Not reported	IgM and IgG	IFA	IFA	All virus antigens	IgM	Not reported	Not reported	Not reported	Not reported	Not reported	Not reported	Not reported
315	39	https://pubmed.ncbi.nlm.nih.gov/12467761/	Koraka, P., et al. (2002). "Reactivity of serum samples from patients with a flavivirus infection measured by immunofluorescence assay and ELISA." Microbes Infect 4(12): 1209-1215.	Penelopie Koraka 1, Herve Zeller, Matthias Niedrig, Albert D M E Osterhaus, Jan Groen	2002	WNV	Japanese encephalitis	DENV	Dengue virus	4, 5	North Africa, Sub-saharan Africa	Countries in Africa		1997	2001	0	Not reported	Infected patients	0	Not reported	Not reported	Not reported	Not reported	NA	Not reported	Not reported	0	Enzyme immunoassay (EIA) IgM and/or IgG pos	Reported	Enzyme immunoassay (EIA) IgM and/or IgG pos	ELISA	Not reported	Not reported	Not reported	Not reported	Not reported	Not reported	IgM and IgG	IFA	IFA	All virus antigens	IgM	Not reported	Not reported	Not reported	Not reported	Not reported	Not reported	Not reported
316	39	https://pubmed.ncbi.nlm.nih.gov/12467761/	Koraka, P., et al. (2002). "Reactivity of serum samples from patients with a flavivirus infection measured by immunofluorescence assay and ELISA." Microbes Infect 4(12): 1209-1215.	Penelopie Koraka 1, Herve Zeller, Matthias Niedrig, Albert D M E Osterhaus, Jan Groen	2002	TBEV	Mammalian tick-borne flavivirus group	JEV	Japanese encephalitis	11	Central Europe	Germany and Lithuania	Not reported, Germany (vaccinees), Lithuania (infected patients)	1997	2001	0	Not reported	Vaccinees and infected patients	0	Not reported	Not reported	Not reported	Not reported	TBEV	Not reported	Not reported	0	Vaccinees or EIA confirmation	Reported	Enzyme immunoassay (EIA) IgM and/or IgG pos	ELISA	Not reported	Not reported	Not reported	Not reported	Not reported	Not reported	IgM and IgG	IFA	IFA	All virus antigens	IgM	Not reported	Not reported	Not reported	Not reported	Not reported	Not reported	Not reported
317	39	https://pubmed.ncbi.nlm.nih.gov/12467761/	Koraka, P., et al. (2002). "Reactivity of serum samples from patients with a flavivirus infection measured by immunofluorescence assay and ELISA." Microbes Infect 4(12): 1209-1215.	Penelopie Koraka 1, Herve Zeller, Matthias Niedrig, Albert D M E Osterhaus, Jan Groen	2002	TBEV	Mammalian tick-borne flavivirus group	WNV	Japanese encephalitis	11	Central Europe	Germany and Lithuania	Not reported, Germany (vaccinees), Lithuania (infected patients)	1997	2001	0	Not reported	Vaccinees and infected patients	0	Not reported	Not reported	Not reported	Not reported	TBEV	Not reported	Not reported	0	Vaccinees or EIA confirmation	Reported	Enzyme immunoassay (EIA) IgM and/or IgG pos	ELISA	Not reported	Not reported	Not reported	Not reported	Not reported	Not reported	IgM and IgG	IFA	IFA	All virus antigens	IgM	Not reported	Not reported	Not reported	Not reported	Not reported	Not reported	Not reported
318	39	https://pubmed.ncbi.nlm.nih.gov/12467761/	Koraka, P., et al. (2002). "Reactivity of serum samples from patients with a flavivirus infection measured by immunofluorescence assay and ELISA." Microbes Infect 4(12): 1209-1215.	Penelopie Koraka 1, Herve Zeller, Matthias Niedrig, Albert D M E Osterhaus, Jan Groen	2002	TBEV	Mammalian tick-borne flavivirus group	YFV	Yellow fever	11	Central Europe	Germany and Lithuania	Not reported, Germany (vaccinees), Lithuania (infected patients)	1997	2001	0	Not reported	Vaccinees and infected patients	0	Not reported	Not reported	Not reported	Not reported	TBEV	Not reported	Not reported	0	Vaccinees or EIA confirmation	Reported	Enzyme immunoassay (EIA) IgM and/or IgG pos	ELISA	Not reported	Not reported	Not reported	Not reported	Not reported	Not reported	IgM and IgG	IFA	IFA	All virus antigens	IgM	Not reported	Not reported	Not reported	Not reported	Not reported	Not reported	Not reported
319	39	https://pubmed.ncbi.nlm.nih.gov/12467761/	Koraka, P., et al. (2002). "Reactivity of serum samples from patients with a flavivirus infection measured by immunofluorescence assay and ELISA." Microbes Infect 4(12): 1209-1215.	Penelopie Koraka 1, Herve Zeller, Matthias Niedrig, Albert D M E Osterhaus, Jan Groen	2002	TBEV	Mammalian tick-borne flavivirus group	DENV	Dengue virus	11	Central Europe	Germany and Lithuania	Not reported, Germany (vaccinees), Lithuania (infected patients)	1997	2001	0	Not reported	Vaccinees and infected patients	0	Not reported	Not reported	Not reported	Not reported	TBEV	Not reported	Not reported	0	Vaccinees or EIA confirmation	Reported	Enzyme immunoassay (EIA) IgM and/or IgG pos	ELISA	Not reported	Not reported	Not reported	Not reported	Not reported	Not reported	IgM and IgG	IFA	IFA	All virus antigens	IgM	Not reported	Not reported	Not reported	Not reported	Not reported	Not reported	Not reported
320	39	https://pubmed.ncbi.nlm.nih.gov/12467761/	Koraka, P., et al. (2002). "Reactivity of serum samples from patients with a flavivirus infection measured by immunofluorescence assay and ELISA." Microbes Infect 4(12): 1209-1215.	Penelopie Koraka 1, Herve Zeller, Matthias Niedrig, Albert D M E Osterhaus, Jan Groen	2002	JEV	Japanese encephalitis	WNV	Japanese encephalitis	7, 12	Western Europe, South-East, South and East Asia	the Netherlands and countries in Asia	Not reported, The Netherlands (travellers) and Asia (infected patients)	1997	2001	0	Not reported	Travellers and infected patients	0	Not reported	Not reported	Not reported	Not reported	NA	Not reported	Not reported	0	Enzyme immunoassay (EIA) IgM and/or IgG pos	Reported	Enzyme immunoassay (EIA) IgM and/or IgG pos	ELISA	Not reported	Not reported	Not reported	Not reported	Not reported	Not reported	IgM and IgG	ELISA	ELISA	All virus antigens	IgM	Not reported	Not reported	Not reported	Not reported	Not reported	Not reported	Not reported
321	39	https://pubmed.ncbi.nlm.nih.gov/12467761/	Koraka, P., et al. (2002). "Reactivity of serum samples from patients with a flavivirus infection measured by immunofluorescence assay and ELISA." Microbes Infect 4(12): 1209-1215.	Penelopie Koraka 1, Herve Zeller, Matthias Niedrig, Albert D M E Osterhaus, Jan Groen	2002	JEV	Japanese encephalitis	YFV	Yellow fever	7, 12	Western Europe, South-East, South and East Asia	the Netherlands and countries in Asia	Not reported, The Netherlands (travellers) and Asia (infected patients)	1997	2001	0	Not reported	Travellers and infected patients	0	Not reported	Not reported	Not reported	Not reported	NA	Not reported	Not reported	0	Enzyme immunoassay (EIA) IgM and/or IgG pos	Reported	Enzyme immunoassay (EIA) IgM and/or IgG pos	ELISA	Not reported	Not reported	Not reported	Not reported	Not reported	Not reported	IgM and IgG	ELISA	ELISA	All virus antigens	IgM	Not reported	Not reported	Not reported	Not reported	Not reported	Not reported	Not reported
322	39	https://pubmed.ncbi.nlm.nih.gov/12467761/	Koraka, P., et al. (2002). "Reactivity of serum samples from patients with a flavivirus infection measured by immunofluorescence assay and ELISA." Microbes Infect 4(12): 1209-1215.	Penelopie Koraka 1, Herve Zeller, Matthias Niedrig, Albert D M E Osterhaus, Jan Groen	2002	JEV	Japanese encephalitis	DENV	Dengue virus	7, 12	Western Europe, South-East, South and East Asia	the Netherlands and countries in Asia	Not reported, The Netherlands (travellers) and Asia (infected patients)	1997	2001	0	Not reported	Travellers and infected patients	0	Not reported	Not reported	Not reported	Not reported	NA	Not reported	Not reported	0	Enzyme immunoassay (EIA) IgM and/or IgG pos	Reported	Enzyme immunoassay (EIA) IgM and/or IgG pos	ELISA	Not reported	Not reported	Not reported	Not reported	Not reported	Not reported	IgM and IgG	ELISA	ELISA	All virus antigens	IgM	Not reported	Not reported	Not reported	Not reported	Not reported	Not reported	Not reported
323	39	https://pubmed.ncbi.nlm.nih.gov/12467761/	Koraka, P., et al. (2002). "Reactivity of serum samples from patients with a flavivirus infection measured by immunofluorescence assay and ELISA." Microbes Infect 4(12): 1209-1215.	Penelopie Koraka 1, Herve Zeller, Matthias Niedrig, Albert D M E Osterhaus, Jan Groen	2002	DENV	Dengue virus	JEV	Japanese encephalitis	7, 12	Western Europe, South-East, South and East Asia	the Netherlands and Malaysia	Not reported, The Netherlands (travellers) and Malaysia (infected patients)	1997	2001	0	Not reported	Travellers and infected patients	0	Not reported	Not reported	Not reported	Not reported	NA	Not reported	Not reported	0	Enzyme immunoassay (EIA) IgM and/or IgG pos	Reported	Enzyme immunoassay (EIA) IgM and/or IgG pos	ELISA	Not reported	Not reported	Not reported	Not reported	Not reported	Not reported	IgM and IgG	ELISA	ELISA	All virus antigens	IgM	Not reported	Not reported	Not reported	Not reported	Not reported	Yes	Not reported
324	39	https://pubmed.ncbi.nlm.nih.gov/12467761/	Koraka, P., et al. (2002). "Reactivity of serum samples from patients with a flavivirus infection measured by immunofluorescence assay and ELISA." Microbes Infect 4(12): 1209-1215.	Penelopie Koraka 1, Herve Zeller, Matthias Niedrig, Albert D M E Osterhaus, Jan Groen	2002	DENV	Dengue virus	WNV	Japanese encephalitis	7, 12	Western Europe, South-East, South and East Asia	the Netherlands and Malaysia	Not reported, The Netherlands (travellers) and Malaysia (infected patients)	1997	2001	0	Not reported	Travellers and infected patients	0	Not reported	Not reported	Not reported	Not reported	NA	Not reported	Not reported	0	Enzyme immunoassay (EIA) IgM and/or IgG pos	Reported	Enzyme immunoassay (EIA) IgM and/or IgG pos	ELISA	Not reported	Not reported	Not reported	Not reported	Not reported	Not reported	IgM and IgG	ELISA	ELISA	All virus antigens	IgM	Not reported	Not reported	Not reported	Not reported	Not reported	Yes	Not reported
325	39	https://pubmed.ncbi.nlm.nih.gov/12467761/	Koraka, P., et al. (2002). "Reactivity of serum samples from patients with a flavivirus infection measured by immunofluorescence assay and ELISA." Microbes Infect 4(12): 1209-1215.	Penelopie Koraka 1, Herve Zeller, Matthias Niedrig, Albert D M E Osterhaus, Jan Groen	2002	DENV	Dengue virus	YFV	Yellow fever	7, 12	Western Europe, South-East, South and East Asia	the Netherlands and Malaysia	Not reported, The Netherlands (travellers) and Malaysia (infected patients)	1997	2001	0	Not reported	Travellers and infected patients	0	Not reported	Not reported	Not reported	Not reported	NA	Not reported	Not reported	0	Enzyme immunoassay (EIA) IgM and/or IgG pos	Reported	Enzyme immunoassay (EIA) IgM and/or IgG pos	ELISA	Not reported	Not reported	Not reported	Not reported	Not reported	Not reported	IgM and IgG	ELISA	ELISA	All virus antigens	IgM	Not reported	Not reported	Not reported	Not reported	Not reported	Yes	Not reported
326	39	https://pubmed.ncbi.nlm.nih.gov/12467761/	Koraka, P., et al. (2002). "Reactivity of serum samples from patients with a flavivirus infection measured by immunofluorescence assay and ELISA." Microbes Infect 4(12): 1209-1215.	Penelopie Koraka 1, Herve Zeller, Matthias Niedrig, Albert D M E Osterhaus, Jan Groen	2002	YFV	Yellow fever	JEV	Japanese encephalitis	4, 5, 12	Western Europe, North Africa, Sub-saharan Africa	the Netherlands and countries in Africa	Not reported, The Netherlands (vaccinees) and Africa (infected patients)	1997	2001	0	Not reported	Vaccinees and infected patients	0	Not reported	Not reported	Not reported	Not reported	YFV	Not reported	Not reported	0	Vaccinees or EIA and/or VNT confirmation	Reported	Enzyme immunoassay (EIA) IgM and/or IgG pos, and/or VNT pos	ELISA and VNT	Not reported	Not reported	Not reported	Not reported	Not reported (ELISA), whole virus (VNT)	Reported	IgM, IgG, neutralizing antibodies	ELISA	ELISA	All virus antigens	IgM	Not reported	Not reported	Not reported	Not reported	Not reported	Not reported	Not reported
327	39	https://pubmed.ncbi.nlm.nih.gov/12467761/	Koraka, P., et al. (2002). "Reactivity of serum samples from patients with a flavivirus infection measured by immunofluorescence assay and ELISA." Microbes Infect 4(12): 1209-1215.	Penelopie Koraka 1, Herve Zeller, Matthias Niedrig, Albert D M E Osterhaus, Jan Groen	2002	YFV	Yellow fever	WNV	Japanese encephalitis	4, 5, 12	Western Europe, North Africa, Sub-saharan Africa	the Netherlands and countries in Africa	Not reported, The Netherlands (vaccinees) and Africa (infected patients)	1997	2001	0	Not reported	Vaccinees and infected patients	0	Not reported	Not reported	Not reported	Not reported	YFV	Not reported	Not reported	0	Vaccinees or EIA and/or VNT confirmation	Reported	Enzyme immunoassay (EIA) IgM and/or IgG pos, and/or VNT pos	ELISA and VNT	Not reported	Not reported	Not reported	Not reported	Not reported (ELISA), whole virus (VNT)	Reported	IgM, IgG, neutralizing antibodies	ELISA	ELISA	All virus antigens	IgM	Not reported	Not reported	Not reported	Not reported	Not reported	Not reported	Not reported
328	39	https://pubmed.ncbi.nlm.nih.gov/12467761/	Koraka, P., et al. (2002). "Reactivity of serum samples from patients with a flavivirus infection measured by immunofluorescence assay and ELISA." Microbes Infect 4(12): 1209-1215.	Penelopie Koraka 1, Herve Zeller, Matthias Niedrig, Albert D M E Osterhaus, Jan Groen	2002	YFV	Yellow fever	DENV	Dengue virus	4, 5, 12	Western Europe, North Africa, Sub-saharan Africa	the Netherlands and countries in Africa	Not reported, The Netherlands (vaccinees) and Africa (infected patients)	1997	2001	0	Not reported	Vaccinees and infected patients	0	Not reported	Not reported	Not reported	Not reported	YFV	Not reported	Not reported	0	Vaccinees or EIA and/or VNT confirmation	Reported	Enzyme immunoassay (EIA) IgM and/or IgG pos, and/or VNT pos	ELISA and VNT	Not reported	Not reported	Not reported	Not reported	Not reported (ELISA), whole virus (VNT)	Reported	IgM, IgG, neutralizing antibodies	ELISA	ELISA	All virus antigens	IgM	Not reported	Not reported	Not reported	Not reported	Not reported	Not reported	Not reported
329	39	https://pubmed.ncbi.nlm.nih.gov/12467761/	Koraka, P., et al. (2002). "Reactivity of serum samples from patients with a flavivirus infection measured by immunofluorescence assay and ELISA." Microbes Infect 4(12): 1209-1215.	Penelopie Koraka 1, Herve Zeller, Matthias Niedrig, Albert D M E Osterhaus, Jan Groen	2002	WNV	Japanese encephalitis	JEV	Japanese encephalitis	4, 5	North Africa, Sub-saharan Africa	Countries in Africa		1997	2001	0	Not reported	Infected patients	0	Not reported	Not reported	Not reported	Not reported	NA	Not reported	Not reported	0	Enzyme immunoassay (EIA) IgM and/or IgG pos	Reported	Enzyme immunoassay (EIA) IgM and/or IgG pos	ELISA	Not reported	Not reported	Not reported	Not reported	Not reported	Not reported	IgM and IgG	ELISA	ELISA	All virus antigens	IgM	Not reported	Not reported	Not reported	Not reported	Not reported	Not reported	Not reported
[truncated: 753 more rows]
[truncated: 50 more columns]
